# Supplementary material for: Identification and validation of mutation points associated with waxy phenotype in cassava
Source: BMC Plant Biol. 2020 Apr 15;20:164. doi: 10.1186/s12870-020-02379-3 (PMC7160975; doi:10.1186/s12870-020-02379-3)
Supplement: Supplementary file 2 — Table S1. List of cassava clones used in screening with single nucleotide amplified polymorphism [SNAP] markers. [file 12870_2020_2379_MOESM2_ESM.xlsx]

## Sheet: Table S1
Table S1. List of cassava clones used screed with single nucleotide amplified polymorphism [SNAP] markers
Name	Entry date	Type	Country	State	Municipality	Call
1335-03	2014	Breeding line	Brazil	Bahia	Cruz das Almas	C:C
2011-34-45	2011	Breeding line	Brazil	Bahia	Cruz das Almas	C:C
2011-34-56	2011	Breeding line	Brazil	Bahia	Cruz das Almas	C:C
2011-34-64	2011	Breeding line	Brazil	Bahia	Cruz das Almas	C:C
2011-34-69	2011	Breeding line	Brazil	Bahia	Cruz das Almas	C:C
2011-S1-50-90	2011	Breeding line	Brazil	Bahia	Cruz das Almas	C:C
2011-S1-52-01	2011	Breeding line	Brazil	Bahia	Cruz das Almas	C:C
2011-S1-52-10	2011	Breeding line	Brazil	Bahia	Cruz das Almas	C:C
2011-S1-52-19	2014	Breeding line	Brazil	Bahia	Cruz das Almas	C:C
2011-S1-52-23	2011	Breeding line	Brazil	Bahia	Cruz das Almas	C:C
2011-S1-53-01	2011	Breeding line	Brazil	Bahia	Cruz das Almas	C:C
2011-S1-53-05	2011	Breeding line	Brazil	Bahia	Cruz das Almas	C:C
2011-S1-53-07	2011	Breeding line	Brazil	Bahia	Cruz das Almas	C:C
2011-S1-53-10	2011	Breeding line	Brazil	Bahia	Cruz das Almas	C:C
2011-S1-53-26	2011	Breeding line	Brazil	Bahia	Cruz das Almas	C:C
2012-107-002	2012	Breeding line	Brazil	Bahia	Cruz das Almas	C:C
2014-003-05	2014	Breeding line	Brazil	Bahia	Cruz das Almas	C:C
2014-006-02	2014	Breeding line	Brazil	Bahia	Cruz das Almas	C:C
2014-006-21	2014	Breeding line	Brazil	Bahia	Cruz das Almas	C:C
2014-006-32	2014	Breeding line	Brazil	Bahia	Cruz das Almas	C:C
2014-006-55	2014	Breeding line	Brazil	Bahia	Cruz das Almas	C:C
2014-008-24	2014	Breeding line	Brazil	Bahia	Cruz das Almas	C:C
2014-009-11	2014	Breeding line	Brazil	Bahia	Cruz das Almas	C:C
2014-010-02	2014	Breeding line	Brazil	Bahia	Cruz das Almas	C:C
2014-010-04	2014	Breeding line	Brazil	Bahia	Cruz das Almas	C:C
2014-010-06	2014	Breeding line	Brazil	Bahia	Cruz das Almas	C:C
2014-011-07	2014	Breeding line	Brazil	Bahia	Cruz das Almas	C:C
2014-012-10	2014	Breeding line	Brazil	Bahia	Cruz das Almas	C:C
2014-012-13	2014	Breeding line	Brazil	Bahia	Cruz das Almas	C:C
2014-013-24	2014	Breeding line	Brazil	Bahia	Cruz das Almas	C:C
2014-013-50	2014	Breeding line	Brazil	Bahia	Cruz das Almas	C:C
2014-015-09	2014	Breeding line	Brazil	Bahia	Cruz das Almas	C:C
2014-018-39	2014	Breeding line	Brazil	Bahia	Cruz das Almas	C:C
2014-019-06	2014	Breeding line	Brazil	Bahia	Cruz das Almas	C:C
2014-023-02	2014	Breeding line	Brazil	Bahia	Cruz das Almas	C:C
2014-035-20	2014	Breeding line	Brazil	Bahia	Cruz das Almas	C:C
9624-09	1996	Breeding line	Brazil	Bahia	Cruz das Almas	C:C
A-0019-10	2014	Breeding line	Brazil	Bahia	Cruz das Almas	C:C
A-0061-03	2014	Breeding line	Brazil	Bahia	Cruz das Almas	C:C
A-0162-02	2014	Breeding line	Brazil	Bahia	Cruz das Almas	C:C
A-0222-28	2014	Breeding line	Brazil	Bahia	Cruz das Almas	C:C
A-0222-61	2014	Breeding line	Brazil	Bahia	Cruz das Almas	C:C
A-1042-18	2014	Breeding line	Brazil	Bahia	Cruz das Almas	C:C
A-1148-07	2014	Breeding line	Brazil	Bahia	Cruz das Almas	C:C
A-1378-43	2014	Breeding line	Brazil	Bahia	Cruz das Almas	C:C
A-1662-48	2014	Breeding line	Brazil	Bahia	Cruz das Almas	C:C
A-1662-65	2014	Breeding line	Brazil	Bahia	Cruz das Almas	?
A-IAC-90-08	2014	Breeding line	Brazil	Bahia	Cruz das Almas	C:C
Aipim_Brasília	NA	NA	Brazil	NA	NA	C:C
Aipim-Manteiga	NA	NA	Brazil	NA	NA	C:C
Aipim-Ze-Marcos	2018	Landrace	Brazil	Minas Gerais	Lavras	C:C
Baianinha	2010	Landrace	Brazil	Paraná	Marechal Candido Rondon	C:C
BGM-0004	1962	Landrace	Brazil	Bahia	Cruz das Almas	C:C
BGM-0005	1967	Landrace	Brazil	Minas Gerais	Sete Lagoas	C:C
BGM-0006	1968	Landrace	Brazil	Minas Gerais	Belo Horizonte	C:C
BGM-0011	1965	Breeding line	Brazil	Bahia	Cruz das Almas	C:C
BGM-0014	1965	Breeding line	Brazil	Bahia	Cruz das Almas	C:C
BGM-0017	1967	Landrace	Brazil	NA	Não Informado	C:C
BGM-0018	1971	Landrace	Brazil	NA	Não Informado	C:C
BGM-0019	1967	Landrace	Brazil	Pará	Bragança	C:C
BGM-0020	1967	Breeding line	Brazil	São Paulo	Campinas	C:C
BGM-0021	1972	Landrace	Brazil	Amazonas	Não Informado	C:C
BGM-0022	1972	Landrace	Brazil	NA	Não Informado	C:C
BGM-0022_T.Bco	1972	Landrace	Brazil	NA	Não Informado	C:C
BGM-0022_T.Rx	1972	Landrace	Brazil	NA	Não Informado	C:C
BGM-0023	1969	Landrace	Brazil	Bahia	Cruz das Almas	C:C
BGM-0024	1969	Landrace	Brazil	Sergipe	Nossa Senhora das Dores	C:C
BGM-0025	1969	Landrace	Brazil	Bahia	Cruz das Almas	C:C
BGM-0027	1969	Landrace	Brazil	NA	Não Informado	C:C
BGM-0028	1972	Landrace	Brazil	Bahia	Castro Alves	C:C
BGM-0029	1972	Landrace	Brazil	Bahia	Ubata	C:C
BGM-0030	1972	Landrace	Brazil	NA	Não Informado	C:C
BGM-0031	1973	Landrace	Brazil	NA	Não Informado	C:C
BGM-0032	1971	Landrace	Brazil	Rio Grande do Norte	Cruz das Almas	C:C
BGM-0033	1972	Landrace	Brazil	Bahia	Cruz das Almas	C:C
BGM-0035	1971	Landrace	Brazil	Rio Grande do Norte	Tangara	C:C
BGM-0036	1971	Landrace	Brazil	Bahia	Castro Alves	C:C
BGM-0037	1972	Landrace	Brazil	NA	Não Informado	C:C
BGM-0038	1969	Landrace	Brazil	Sergipe	Nossa Senhora das Dores	C:C
BGM-0039	1969	Landrace	Brazil	Bahia	Cruz das Almas	C:C
BGM-0040	1972	Landrace	Brazil	Bahia	Valença	C:C
BGM-0042	1971	Landrace	Brazil	Bahia	Monera	C:C
BGM-0043	1968	Landrace	Brazil	Minas Gerais	Sete Lagoas	C:C
BGM-0044	1971	Landrace	Brazil	NA	Não Informado	C:C
BGM-0046	1971	Landrace	Brazil	São Paulo	Campinas	C:C
BGM-0047	1971	Landrace	Brazil	Bahia	Dom Macedo Costa	C:C
BGM-0048	1965	Landrace	Brazil	Bahia	Jacobina	C:C
BGM-0049	1973	Landrace	Brazil	NA	Não Informado	C:C
BGM-0050	1966	Landrace	Brazil	Bahia	Cruz das Almas	C:C
BGM-0052	1972	Landrace	Brazil	NA	Não Informado	?
BGM-0054	1972	Landrace	Brazil	Pará	Bragança	C:C
BGM-0056	1972	Landrace	Brazil	Sergipe	Araua	?
BGM-0057	1973	Landrace	Brazil	NA	Não Informado	C:C
BGM-0058	1972	Landrace	Brazil	NA	Não Informado	C:C
BGM-0060	1972	Landrace	Brazil	NA	Não Informado	C:C
BGM-0061	1972	Landrace	Brazil	Pará	Não Informado	C:C
BGM-0062	1969	Landrace	Brazil	Bahia	Cruz das Almas	C:C
BGM-0063	1972	Landrace	Brazil	Bahia	Dom Macedo Costa	C:C
BGM-0064	1972	Landrace	Brazil	Bahia	Cruz das Almas	C:C
BGM-0065	1972	Landrace	Brazil	Sergipe	Araua	C:C
BGM-0066	1972	Landrace	Brazil	Pará	Não Informado	C:C
BGM-0067	1972	Landrace	Brazil	Pará	Não Informado	C:C
BGM-0069	1972	Landrace	Brazil	Bahia	Boa Vista do Tupim	C:C
BGM-0070	1972	Landrace	Brazil	Pará	Bragança	C:C
BGM-0072	1962	Landrace	Brazil	Bahia	Cruz das Almas	C:C
BGM-0073	1972	Landrace	Brazil	Bahia	Irara	C:C
BGM-0074	1972	Landrace	Brazil	Bahia	Cruz das Almas	C:C
BGM-0075	1973	Landrace	Brazil	NA	Não Informado	C:C
BGM-0076	1965	Landrace	Brazil	Bahia	Cruz das Almas	C:C
BGM-0080	1969	Landrace	Brazil	Pernambuco	Não Informado	C:C
BGM-0082	1971	Landrace	Brazil	Santa Catarina	Volta Grande	C:C
BGM-0083	1969	Landrace	Brazil	Bahia	Santa Terezinha	C:C
BGM-0084	1972	Landrace	Brazil	Bahia	Cruz das Almas	C:C
BGM-0085	1969	Landrace	Brazil	Sergipe	Nossa Senhora das Dores	C:C
BGM-0087	1969	Landrace	Brazil	Sergipe	Nossa Senhora das Dores	C:C
BGM-0088	1972	Landrace	Brazil	Bahia	Valença	C:C
BGM-0089	1973	Landrace	Brazil	NA	Não Informado	C:C
BGM-0090	1972	Landrace	Brazil	Bahia	Itabuna	C:C
BGM-0091	1971	Landrace	Brazil	Rio Grande do Norte	Tangara	C:C
BGM-0093	1973	Landrace	Brazil	NA	Não Informado	C:C
BGM-0094	1972	Landrace	Brazil	Bahia	Cruz das Almas	C:C
BGM-0096	1972	Landrace	Brazil	NA	Não Informado	C:C
BGM-0097	1972	Breeding line	Brazil	Bahia	Itabuna	C:C
BGM-0098	1973	Landrace	Brazil	NA	Não Informado	C:C
BGM-0100	1972	Breeding line	Brazil	Bahia	Itabuna	C:C
BGM-0103	1972	Landrace	Brazil	Bahia	Cruz das Almas	C:C
BGM-0104	1972	Landrace	Brazil	Bahia	Ipiau	C:C
BGM-0106	1972	Landrace	Brazil	Sergipe	Itabaiana	C:C
BGM-0113-RX-CR	1971	Landrace	Brazil	Bahia	Camacan	C:C
BGM-0113-RX-ROS	1971	Landrace	Brazil	Bahia	Camacan	C:C
BGM-0115	1969	Landrace	Brazil	Bahia	Muritiba	C:C
BGM-0115-TB	1969	Landrace	Brazil	Bahia	Muritiba	C:C
BGM-0115-TRX	1969	Landrace	Brazil	Bahia	Muritiba	C:C
BGM-0116	1962	Landrace	Brazil	Bahia	Castro Alves	C:C
BGM-0117	1972	Landrace	Brazil	Sergipe	Lagarto	C:C
BGM-0119	1972	Landrace	Brazil	Sergipe	Lagarto	C:C
BGM-0120	1972	Landrace	Brazil	Bahia	Ilha dos Frades	C:C
BGM-0121	1972	Landrace	Brazil	Bahia	Macarani	C:C
BGM-0122	1972	Landrace	Brazil	Pará	Bragança	C:C
BGM-0123	1972	Landrace	Brazil	Bahia	Cruz das Almas	C:C
BGM-0124	1972	Landrace	Brazil	NA	Não Informado	C:C
BGM-0125	1972	Landrace	Brazil	Bahia	Ubaitaba	C:C
BGM-0126	1972	Landrace	Brazil	Bahia	Não Informado	C:C
BGM-0127	1972	Landrace	Brazil	Bahia	Ilha dos Frades	C:C
BGM-0128	1972	Landrace	Brazil	Minas Gerais	Alagoa	C:C
BGM-0130	1972	Landrace	Brazil	Bahia	Guaratinga	C:C
BGM-0131	1972	Landrace	Brazil	Amazonas	Não Informado	C:C
BGM-0132	1972	Landrace	Brazil	Amazonas	Não Informado	C:C
BGM-0133	1972	Landrace	Brazil	Bahia	Macarani	C:C
BGM-0134	1971	Landrace	Brazil	Bahia	Irara	C:C
BGM-0135	1962	Landrace	Brazil	Bahia	Cruz das Almas	C:C
BGM-0136	1962	Landrace	Brazil	Bahia	Cruz das Almas	C:C
BGM-0137	1972	Landrace	Brazil	Bahia	Dom Macedo Costa	C:C
BGM-0138	1972	Landrace	Brazil	Bahia	Cruz das Almas	C:C
BGM-0140	1971	Landrace	Brazil	Bahia	Ubaitaba	C:C
BGM-0143	1972	Landrace	Brazil	NA	Não Informado	C:C
BGM-0144	1972	Landrace	Brazil	NA	Não Informado	C:C
BGM-0145	1972	Landrace	Brazil	Bahia	Cruz das Almas	C:C
BGM-0146	1969	Landrace	Brazil	Bahia	Cruz das Almas	C:C
BGM-0148	1972	Landrace	Brazil	NA	Não Informado	C:C
BGM-0149	1972	Landrace	Brazil	Rio de Janeiro	Seropedica	C:C
BGM-0150	1972	Landrace	Brazil	Bahia	Cruz das Almas	C:C
BGM-0150-A	1972	Landrace	Brazil	Bahia	Cruz das Almas	C:C
BGM-0150-B	1972	Landrace	Brazil	Bahia	Cruz das Almas	?
BGM-0151	1972	Landrace	Brazil	Bahia	Cruz das Almas	C:C
BGM-0152	1972	Landrace	Brazil	Bahia	Sao Felipe	C:C
BGM-0152-A	1972	Landrace	Brazil	Bahia	Sao Felipe	C:C
BGM-0152-B	1972	Landrace	Brazil	Bahia	Sao Felipe	C:C
BGM-0153	1972	Landrace	Brazil	Bahia	Cruz das Almas	C:C
BGM-0155	1972	Landrace	Brazil	Bahia	Cruz das Almas	C:C
BGM-0156	1972	Landrace	Brazil	Bahia	Cruz das Almas	C:C
BGM-0157	1972	Landrace	Brazil	NA	Não Informado	C:C
BGM-0158	1972	Landrace	Brazil	Bahia	Gandu	C:C
BGM-0160	1972	Breeding line	Brazil	Bahia	Itabuna	C:C
BGM-0161	1972	Landrace	Brazil	Bahia	Gandu	C:C
BGM-0162	1977	Landrace	Brazil	Bahia	Cruz das Almas	C:C
BGM-0162-A	1977	Landrace	Brazil	Bahia	Cruz das Almas	C:C
BGM-0162-B	1977	Landrace	Brazil	Bahia	Cruz das Almas	C:C
BGM-0163	1972	Landrace	Brazil	Bahia	Guaiuba	C:C
BGM-0164	1969	Landrace	Brazil	Bahia	Cruz das Almas	C:C
BGM-0165	1972	Landrace	Brazil	NA	Não Informado	C:C
BGM-0166	1969	Landrace	Brazil	Bahia	Cruz das Almas	C:C
BGM-0167	1969	Landrace	Brazil	Bahia	Cruz das Almas	C:C
BGM-0168	1972	Landrace	Brazil	Bahia	Dom Macedo Costa	C:C
BGM-0169	1972	Landrace	Brazil	Bahia	Dom Macedo Costa	C:C
BGM-0170	1972	Landrace	Brazil	NA	Não Informado	C:C
BGM-0171	1972	Landrace	Brazil	NA	Não Informado	C:C
BGM-0174	1973	Landrace	Brazil	NA	Não Informado	C:C
BGM-0175	1972	Landrace	Brazil	Bahia	Cruz das Almas	C:C
BGM-0177	1972	Landrace	Brazil	São Paulo	Campinas	C:C
BGM-0178	1972	Landrace	Brazil	Bahia	Cruz das Almas	C:C
BGM-0179	1972	Landrace	Brazil	Bahia	Mundo Novo	C:C
BGM-0182	1972	Landrace	Brazil	Bahia	Dom Macedo Costa	C:C
BGM-0183	1973	Landrace	Brazil	NA	Não Informado	C:C
BGM-0184	1969	Landrace	Brazil	Bahia	Cruz das Almas	C:C
BGM-0185	1969	Landrace	Brazil	Bahia	Dom Macedo Costa	C:C
BGM-0186	1972	Landrace	Brazil	Bahia	Cruz das Almas	C:C
BGM-0187	1972	Landrace	Brazil	Bahia	Dom Macedo Costa	C:C
BGM-0188	1971	Landrace	Brazil	Bahia	Cruz das Almas	C:C
BGM-0189	1971	Landrace	Brazil	Rio Grande do Norte	Tangara	C:C
BGM-0190	1972	Breeding line	Brazil	Bahia	Itabuna	C:C
BGM-0195	1972	Landrace	Brazil	Bahia	Valença	C:C
BGM-0199	1971	Landrace	Brazil	São Paulo	Campinas	C:C
BGM-0201	1974	Breeding line	Brazil	Bahia	Cruz das Almas	C:C
BGM-0202	1971	Landrace	Brazil	Bahia	Ilha dos Frades	C:C
BGM-0204	1974	Landrace	Brazil	Bahia	Boa Vista do Tupim	C:C
BGM-0205	1969	Landrace	Brazil	Bahia	Castro Alves	C:C
BGM-0206	1971	Landrace	Brazil	Bahia	Ilha dos Frades	C:C
BGM-0207	1974	Breeding line	Brazil	Bahia	Cruz das Almas	C:C
BGM-0208	1972	Landrace	Brazil	Bahia	Vitória da Conquista	C:C
BGM-0209	1972	Landrace	Brazil	São Paulo	Campinas	C:C
BGM-0210	1972	Landrace	Brazil	Bahia	Vitória da Conquista	C:C
BGM-0211	1971	Landrace	Brazil	São Paulo	Campinas	C:C
BGM-0212	1972	Landrace	Brazil	Bahia	Boa Vista do Tupim	C:C
BGM-0213	1969	Landrace	Brazil	Bahia	Ipiau	C:C
BGM-0214	1977	Landrace	Brazil	São Paulo	Campinas	C:C
BGM-0215	1972	Landrace	Brazil	Rio de Janeiro	Santa Cruz	C:C
BGM-0216	1973	Breeding line	Brazil	Rio de Janeiro	Seropédica	C:C
BGM-0217	1971	Landrace	Brazil	Bahia	Ilha dos Frades	C:C
BGM-0220	1972	Breeding line	Brazil	Bahia	Itabuna	C:C
BGM-0221	1972	Landrace	Brazil	NA	Não Informado	C:C
BGM-0222	1972	Landrace	Brazil	Bahia	Cruz das Almas	C:C
BGM-0226	1972	Landrace	Brazil	Bahia	Ilha dos Frades	C:C
BGM-0235	1974	Landrace	Brazil	São Paulo	Campinas	C:C
BGM-0236	1974	Landrace	Brazil	São Paulo	Campinas	C:C
BGM-0237	1974	Breeding line	Brazil	Bahia	Cruz das Almas	C:C
BGM-0238	1974	Landrace	Brazil	NA	Não Informado	C:C
BGM-0239	1971	Landrace	Brazil	NA	Não Informado	C:C
BGM-0240	1974	Breeding line	Brazil	Bahia	Cruz das Almas	C:C
BGM-0241	1972	Landrace	Brazil	NA	Não Informado	C:C
BGM-0242	1974	Landrace	Brazil	Bahia	Boa Vista do Tupim	C:C
BGM-0246	1971	Landrace	Brazil	Bahia	Cruz das Almas	C:C
BGM-0247	1974	Landrace	Brazil	NA	Não Informado	C:C
BGM-0249	1962	Landrace	Brazil	Bahia	Cruz das Almas	C:C
BGM-0250	1971	Landrace	Brazil	Bahia	Ilha dos Frades	C:C
BGM-0252	1972	Landrace	Brazil	Bahia	Dom Macedo Costa	C:C
BGM-0254	1971	Landrace	Brazil	Bahia	Irara	C:C
BGM-0255	1971	Landrace	Brazil	Bahia	Cruz das Almas	C:C
BGM-0257	1971	Landrace	Brazil	Bahia	Itaparica	C:C
BGM-0260	1969	Landrace	Brazil	Sergipe	Nossa Senhora das Dores	C:C
BGM-0261	1972	Landrace	Brazil	Bahia	Amargosa	C:C
BGM-0264	1972	Landrace	Brazil	Bahia	Amargosa	C:C
BGM-0265	1969	Landrace	Brazil	Bahia	Santa Terezinha	C:C
BGM-0266	1972	Landrace	Brazil	Bahia	Cruz das Almas	C:C
BGM-0267	1972	Landrace	Brazil	São Paulo	Campinas	C:C
BGM-0268	1972	Landrace	Brazil	Bahia	Dom Macedo Costa	C:C
BGM-0269	1972	Landrace	Brazil	Sergipe	Araua	C:C
BGM-0270	1972	Landrace	Brazil	Bahia	Castro Alves	C:C
BGM-0271	1972	Landrace	Brazil	Bahia	Ipiau	C:C
BGM-0273	1971	Landrace	Brazil	Bahia	Dom Macedo Costa	C:C
BGM-0277	1972	Landrace	Brazil	Sergipe	Araua	C:C
BGM-0279	1972	Landrace	Brazil	Bahia	Dom Macedo Costa	C:C
BGM-0280	1972	Landrace	Brazil	Sergipe	Araua	C:C
BGM-0281	1972	Landrace	Brazil	Bahia	Valença	C:C
BGM-0282	1969	Landrace	Brazil	Bahia	Cruz das Almas	C:C
BGM-0283	1972	Landrace	Brazil	NA	Não Informado	C:C
BGM-0284	1972	Landrace	Brazil	Bahia	Ilha dos Frades	C:C
BGM-0285	1972	Landrace	Brazil	NA	Não Informado	C:C
BGM-0286	1972	Landrace	Brazil	NA	Não Informado	C:C
BGM-0287	1972	Landrace	Brazil	NA	Não Informado	C:C
BGM-0288	1972	Landrace	Brazil	Bahia	Castro Alves	C:C
BGM-0289	1976	Landrace	Colombia	Valle	Não Informado	C:C
BGM-0290	1976	Landrace	Colombia	Valle	Cali	C:C
BGM-0294	1976	Landrace	Colombia	Valle	Cali	C:C
BGM-0295	1976	Landrace	Colombia	Valle	Cali	C:C
BGM-0297	1976	Landrace	Colombia	Valle	Cali	C:C
BGM-0298	1976	Landrace	Colombia	Valle	Cali	C:C
BGM-0303	1976	Landrace	Colombia	Valle	Cali	C:C
BGM-0304	1976	Landrace	Colombia	Valle	Cali	C:C
BGM-0306	1976	Landrace	Colombia	Valle	Cali	C:C
BGM-0308	1976	Landrace	Brazil	São Paulo	Campinas	C:C
BGM-0312	1976	Landrace	Colombia	Valle	Cali	C:C
BGM-0314	1976	Landrace	Colombia	Valle	Cali	?
BGM-0315	1976	Landrace	Colombia	Valle	Cali	C:C
BGM-0316	1976	Landrace	Colombia	Valle	Cali	C:C
BGM-0318	1976	Landrace	Colombia	Valle	Cali	C:C
BGM-0319	1976	Landrace	Colombia	Valle	Cali	C:C
BGM-0320	1976	Landrace	Mexico	NA	Não Informado	C:C
BGM-0323	1976	Landrace	Colombia	Valle	Cali	C:C
BGM-0324	1976	Landrace	Colombia	Valle	Cali	C:C
BGM-0326	1976	Landrace	Colombia	Valle	Cali	C:C
BGM-0327	1976	Landrace	Colombia	Valle	Cali	C:C
BGM-0330	1976	Landrace	Colombia	Valle	Cali	C:C
BGM-0331	1976	Landrace	Colombia	Valle	Cali	C:C
BGM-0332	1976	Landrace	Colombia	Valle	Cali	C:C
BGM-0336	1976	Landrace	Colombia	Valle	Cali	?
BGM-0337	1976	Landrace	Colombia	Valle	Cali	C:C
BGM-0338	1976	Landrace	Colombia	Valle	Cali	C:C
BGM-0340	1976	Landrace	Colombia	Valle	Cali	C:C
BGM-0341	1976	Landrace	Colombia	Valle	Cali	C:C
BGM-0342	1976	Landrace	Colombia	Valle	Cali	C:C
BGM-0343	1976	Landrace	Venezuela	NA	Não Informado	C:C
BGM-0345	1976	Landrace	Colombia	Valle	Cali	C:C
BGM-0349	1976	Landrace	Colombia	Valle	Cali	C:C
BGM-0352	1977	Landrace	Brazil	São Paulo	Campinas	C:C
BGM-0356	1977	Landrace	Brazil	São Paulo	Campinas	C:C
BGM-0357	1977	Landrace	Brazil	São Paulo	Campinas	C:C
BGM-0358	1977	Landrace	Brazil	Bahia	Coração de Maria	C:C
BGM-0359	1977	Landrace	Brazil	Bahia	Coração de Maria	C:C
BGM-0360	1977	Landrace	Colombia	Valle	Cali	C:C
BGM-0361	1977	Landrace	Brazil	NA	Não Informado	C:C
BGM-0362	1972	Landrace	Brazil	NA	Não Informado	C:C
BGM-0364	1977	Landrace	Brazil	Ceará	Pentecoste	C:C
BGM-0365	1977	Landrace	Brazil	Ceará	Pacatuba	C:C
BGM-0366	1977	Landrace	Brazil	NA	Não Informado	C:C
BGM-0368	1977	Landrace	Brazil	Ceará	Paraipaba	C:C
BGM-0369	1977	Landrace	Brazil	Ceará	Pentecoste	C:C
BGM-0371	1977	Landrace	Brazil	Ceará	Pedra Branca	C:C
BGM-0374	1977	Landrace	Brazil	NA	Não Informado	C:C
BGM-0375	1977	Landrace	Brazil	Ceará	Não Informado	C:C
BGM-0376	1977	Landrace	Brazil	Ceará	Uruburetama	C:C
BGM-0378	1977	Landrace	Brazil	Ceará	Pentecoste	C:C
BGM-0380	1977	Landrace	Brazil	Ceará	Pedra Branca	C:C
BGM-0382	1977	Landrace	Brazil	Ceará	Pentecoste	C:C
BGM-0383	1977	Landrace	Brazil	Ceará	Pentecoste	C:C
BGM-0384	1977	Landrace	Brazil	Ceará	Paraibapa	C:C
BGM-0386	1977	Landrace	Brazil	Ceará	Não Informado	C:C
BGM-0388	1977	Landrace	Brazil	Espírito Santo	Não Informado	C:C
BGM-0389	1977	Landrace	Brazil	Rio de Janeiro	Itaguai	C:C
BGM-0390	1977	Landrace	Brazil	Espírito Santo	Não Informado	C:C
BGM-0393	1977	Landrace	Brazil	Espírito Santo	Não Informado	C:C
BGM-0394	1977	Landrace	Brazil	Rio de Janeiro	Mage	C:C
BGM-0395	1977	Landrace	Brazil	Espírito Santo	Não Informado	C:C
BGM-0396	1977	Landrace	Brazil	Espírito Santo	Não Informado	C:C
BGM-0398	1977	Landrace	Brazil	Rio de Janeiro	São João da Barra	C:C
BGM-0399	1977	Landrace	Brazil	Espírito Santo	Não Informado	C:C
BGM-0400	1981	Landrace	Brazil	Espírito Santo	Não Informado	C:C
BGM-0405	1971	Landrace	Brazil	Espírito Santo	Não Informado	C:C
BGM-0406	1977	Landrace	Brazil	Espírito Santo	Não Informado	C:C
BGM-0407	1977	Landrace	Brazil	São Paulo	Campinas	C:C
BGM-0408	1977	Landrace	Brazil	NA	Não Informado	C:C
BGM-0410	1977	Landrace	Colombia	Valle	Cali	C:C
BGM-0411	1977	Landrace	Brazil	NA	Não Informado	C:C
BGM-0413	1979	Landrace	Brazil	Minas Gerais	Lavras	C:C
BGM-0414	1977	Landrace	Brazil	São Paulo	Campinas	C:C
BGM-0418	1977	Landrace	Brazil	NA	Não Informado	C:C
BGM-0420	1977	Landrace	Brazil	NA	Não Informado	C:C
BGM-0421	1977	Landrace	Brazil	São Paulo	Campinas	C:C
BGM-0422	1977	Landrace	Brazil	São Paulo	Campinas	C:C
BGM-0423	1977	Breeding line	Brazil	NA	Não Informado	C:C
BGM-0424	1977	Landrace	Brazil	NA	Não Informado	C:C
BGM-0425	1977	Landrace	Colombia	Valle	Cali	C:C
BGM-0426	1977	Breeding line	Brazil	NA	Não Informado	C:C
BGM-0427	1977	Landrace	Brazil	NA	Não Informado	C:C
BGM-0428	1977	Landrace	Brazil	NA	Não Informado	C:C
BGM-0432	1977	Landrace	Brazil	NA	Não Informado	C:C
BGM-0433	1977	Landrace	Brazil	NA	Não Informado	C:C
BGM-0434	1977	Landrace	Brazil	NA	Não Informado	C:C
BGM-0435	1977	Landrace	Brazil	NA	Não Informado	C:C
BGM-0436	1977	Landrace	Brazil	Rio de Janeiro	Campos	C:C
BGM-0437	1977	Landrace	Brazil	NA	Não Informado	C:C
BGM-0438	1977	Landrace	Brazil	NA	Não Informado	C:C
BGM-0439	1977	Landrace	Brazil	NA	Não Informado	C:C
BGM-0440	1977	Landrace	Brazil	São Paulo	Campinas	C:C
BGM-0442	1977	Landrace	Brazil	São Paulo	Campinas	C:C
BGM-0443	1977	Landrace	Brazil	NA	Não Informado	C:C
BGM-0444	1977	Landrace	Brazil	São Paulo	Campinas	C:C
BGM-0445	1977	Landrace	Brazil	NA	Não Informado	C:C
BGM-0447	1977	Landrace	Brazil	NA	Não Informado	C:C
BGM-0448	1977	Landrace	Brazil	Rio de Janeiro	Natividade	C:C
BGM-0449	1977	Landrace	Brazil	NA	Não Informado	C:C
BGM-0451	1977	Landrace	Brazil	NA	Não Informado	C:C
BGM-0452	1977	Landrace	Brazil	NA	Não Informado	C:C
BGM-0454	1977	Breeding line	Brazil	Rio de Janeiro	Seropédica	C:C
BGM-0456	1977	Landrace	Brazil	NA	Não Informado	C:C
BGM-0460	1977	Breeding line	Brazil	NA	Não Informado	C:C
BGM-0461	1977	Breeding line	Brazil	Rio de Janeiro	Itaguai	C:C
BGM-0462	1977	Landrace	Brazil	NA	Não Informado	C:C
BGM-0463	1977	Landrace	Brazil	NA	Não Informado	C:C
BGM-0465	1977	Landrace	Brazil	NA	Não Informado	C:C
BGM-0467	1978	Landrace	Brazil	Pará	Belém	C:C
BGM-0468	1977	Breeding line	Brazil	Rio de Janeiro	Itaguai	C:C
BGM-0470	1977	Landrace	Brazil	NA	Não Informado	C:C
BGM-0471	1977	Landrace	Brazil	NA	Não Informado	C:C
BGM-0472	1977	Breeding line	Brazil	Rio de Janeiro	Seropédica	C:C
BGM-0474	1977	Landrace	Brazil	NA	Não Informado	C:C
BGM-0475	1977	Landrace	Brazil	NA	Não Informado	C:C
BGM-0476	1977	Landrace	Brazil	NA	Não Informado	C:C
BGM-0478	1977	Landrace	Brazil	NA	Não Informado	C:C
BGM-0480	1977	Landrace	Brazil	NA	Não Informado	C:C
BGM-0484	1977	Landrace	Brazil	NA	Não Informado	C:C
BGM-0489	1977	Landrace	Brazil	NA	Não Informado	C:C
BGM-0494	1977	Landrace	Brazil	Rio de Janeiro	Não Informado	C:C
BGM-0495	1977	Landrace	Brazil	Rio de Janeiro	Não Informado	C:C
BGM-0496	1977	Landrace	Brazil	Espírito Santo	Não Informado	C:C
BGM-0498	1977	Landrace	Brazil	NA	Não Informado	C:C
BGM-0499	1977	Landrace	Brazil	NA	Não Informado	C:C
BGM-0500	1977	Landrace	Brazil	Minas Gerais	Capinopolis	C:C
BGM-0501	1977	Landrace	Brazil	Minas Gerais	Sete Lagoas	C:C
BGM-0503	1977	Landrace	Brazil	Minas Gerais	Rio Casca	C:C
BGM-0504	1977	Landrace	Brazil	NA	Não Informado	C:C
BGM-0505	1977	Landrace	Brazil	Minas Gerais	Viçosa	C:C
BGM-0507	1977	Landrace	Brazil	Mato Grosso	Não Informado	C:C
BGM-0508	1977	Breeding line	Brazil	Rio de Janeiro	Seropédica	C:C
BGM-0509	1977	Landrace	Brazil	Minas Gerais	Viçosa	C:C
BGM-0510	1977	Landrace	Brazil	Minas Gerais	Divino	C:C
BGM-0511	1977	Breeding line	Brazil	NA	Não Informado	C:C
BGM-0512	1977	Landrace	Brazil	Minas Gerais	Divinopolis	C:C
BGM-0514	1977	Breeding line	Brazil	NA	Não Informado	C:C
BGM-0517	1977	Landrace	Brazil	Minas Gerais	Viçosa	C:C
BGM-0520	1977	Landrace	Brazil	Minas Gerais	Viçosa	C:C
BGM-0521	1977	Breeding line	Brazil	Rio de Janeiro	Seropédica	C:C
BGM-0523	1977	Landrace	Brazil	Minas Gerais	Viçosa	C:C
BGM-0527	1977	Landrace	Brazil	Espírito Santo	Não Informado	C:C
BGM-0529	1977	Landrace	Brazil	NA	Não Informado	C:C
BGM-0532	1976	Landrace	Venezuela	NA	Não Informado	C:C
BGM-0533	1976	Landrace	Brazil	NA	Não Informado	C:C
BGM-0536	1977	Landrace	Brazil	Bahia	Rio Real	C:C
BGM-0537	1977	Landrace	Brazil	Ceará	Pentecoste	C:C
BGM-0539	1977	Landrace	Brazil	Pernambuco	Vitoria de Santo Antao	C:C
BGM-0540	1978	Landrace	Brazil	Alagoas	Uniao dos Palmares	C:C
BGM-0541	1978	Landrace	Brazil	Bahia	Cruz das Almas	C:C
BGM-0542	1977	Landrace	Brazil	Paraíba	Não Informado	C:C
BGM-0543	1978	Landrace	Brazil	NA	Não Informado	C:C
BGM-0544	1978	Landrace	Brazil	Pernambuco	Não Informado	C:C
BGM-0545	1978	Landrace	Brazil	Alagoas	Uniao dos Palmares	C:C
BGM-0546	1978	Landrace	Brazil	Alagoas	Uniao dos Palmares	C:C
BGM-0547	1978	Landrace	Brazil	Pernambuco	Vitoria de Santo Antao	C:C
BGM-0549	1978	Landrace	Brazil	Pernambuco	Itapemirim	C:C
BGM-0550	1978	Landrace	Brazil	Bahia	Castro Alves	C:C
BGM-0551	1978	Breeding line	Brazil	Pará	Belém	C:C
BGM-0552	1972	Landrace	Brazil	Alagoas	Uniao dos Palmares	C:C
BGM-0555	1978	Landrace	Brazil	NA	Não Informado	C:C
BGM-0556	1978	Landrace	Brazil	Bahia	Cruz das Almas	C:C
BGM-0557	1978	Landrace	Brazil	São Paulo	Campinas	C:C
BGM-0558	1978	Landrace	Brazil	Sergipe	Nossa Senhora das Dores	C:C
BGM-0560	1978	Landrace	Brazil	Pernambuco	Feira Nova	C:C
BGM-0561	1978	Landrace	Brazil	Pernambuco	Itambe	C:C
BGM-0562	1978	Landrace	Brazil	Bahia	Cruz das Almas	C:C
BGM-0563	1978	Landrace	Brazil	Bahia	Muritiba	C:C
BGM-0564	1978	Landrace	Brazil	Ceará	Barbalha	C:C
BGM-0565	1978	Breeding line	Brazil	Bahia	Cruz das Almas	C:C
BGM-0567	1978	Landrace	Brazil	Pará	Bragança	C:C
BGM-0570	1978	Landrace	Brazil	Pernambuco	Araripina	C:C
BGM-0573	1978	Landrace	Brazil	Paraná	Não Informado	C:C
BGM-0574	1978	Landrace	Brazil	Pernambuco	Itambe	C:C
BGM-0575	1978	Landrace	Brazil	NA	Não Informado	C:C
BGM-0576	1978	Landrace	Brazil	Pernambuco	Feira Nova	C:C
BGM-0579	1978	Landrace	Brazil	Pernambuco	Itambe	C:C
BGM-0583	1978	Landrace	Brazil	Alagoas	Uniao dos Palmares	C:C
BGM-0584	1978	Landrace	Brazil	Minas Gerais	Sete Lagoas	C:C
BGM-0585	1972	Landrace	Brazil	Bahia	Cruz das Almas	C:C
BGM-0587	1978	Landrace	Brazil	Pernambuco	Correntes	C:C
BGM-0589	1978	Landrace	Brazil	NA	Não Informado	C:C
BGM-0590	1978	Landrace	Brazil	Pernambuco	Itambe	C:C
BGM-0591	1978	Breeding line	Brazil	Rio Grande do Sul	Taquari	C:C
BGM-0592	1978	Landrace	Brazil	Rio Grande do Sul	São Sebastiao do Cai	C:C
BGM-0593	1978	Landrace	Brazil	Rio Grande do Sul	Lajeado	C:C
BGM-0597	1978	Landrace	Brazil	Rio Grande do Sul	São Sebastião do Caí	C:C
BGM-0598	1978	Landrace	Brazil	Rio Grande do Sul	São Sebastiao do Cai	C:C
BGM-0599	1978	Landrace	Brazil	Rio Grande do Sul	São Sebastião do Caí	C:C
BGM-0600	1978	Landrace	Brazil	Rio Grande do Sul	Santa Rosa	C:C
BGM-0601	1978	Landrace	Colombia	Valle	Cali	C:C
BGM-0603	1978	Landrace	Colombia	Valle	Cali	C:C
BGM-0604	1980	Landrace	Brazil	Ceará	Pentecoste	C:C
BGM-0606	1980	Landrace	Brazil	Ceará	Redenção	C:C
BGM-0607	1980	Landrace	Brazil	NA	Não Informado	C:C
BGM-0608	1980	Landrace	Brazil	NA	Não Informado	C:C
BGM-0609	1980	Landrace	Brazil	Ceará	Barbalha	C:C
BGM-0610	1980	Landrace	Brazil	Ceará	Não Informado	C:C
BGM-0611	1980	Landrace	Brazil	Ceará	Pentecoste	C:C
BGM-0613	1980	Landrace	Brazil	Ceará	Pacajus	C:C
BGM-0614	1980	Breeding line	Brazil	São Paulo	Campinas	C:C
BGM-0615	1980	Landrace	Brazil	Ceará	Uruburetama	C:C
BGM-0618	1980	Landrace	Brazil	Ceará	Não Informado	C:C
BGM-0620	1980	Landrace	Brazil	Ceará	Pentecoste	C:C
BGM-0623	1980	Landrace	Brazil	Ceará	Pentecoste	C:C
BGM-0624	1980	Landrace	Brazil	Ceará	Não Informado	C:C
BGM-0625	1980	Landrace	Brazil	Ceará	Paraipaba	C:C
BGM-0626	1980	Landrace	Brazil	São Paulo	Não Informado	C:C
BGM-0630	1980	Landrace	Brazil	Ceará	Pacatuba	C:C
BGM-0631	1980	Landrace	Brazil	NA	Não Informado	C:C
BGM-0635	1980	Landrace	Brazil	Ceará	Paraipaba	C:C
BGM-0636	1980	Landrace	Brazil	Ceará	Pentecoste	C:C
BGM-0638	1980	Landrace	Brazil	Ceará	Pentecoste	C:C
BGM-0639	1980	Landrace	Brazil	São Paulo	Não Informado	C:C
BGM-0640	1980	Landrace	Brazil	Ceará	Paraipaba	C:C
BGM-0641	1980	Landrace	Brazil	Ceará	Não Informado	C:C
BGM-0642	1981	Landrace	Brazil	Ceará	Redenção	C:C
BGM-0645	1981	Landrace	Brazil	Ceará	Pentecoste	C:C
BGM-0646	1981	Landrace	Brazil	Ceará	Não Informado	C:C
BGM-0648	1981	Landrace	Brazil	Ceará	Pentecoste	C:C
BGM-0649	1981	Landrace	Brazil	Ceará	Não Informado	C:C
BGM-0650	1981	Landrace	Brazil	Ceará	Não Informado	C:C
BGM-0651	1981	Landrace	Brazil	NA	Não Informado	C:C
BGM-0652	1981	Landrace	Brazil	NA	Não Informado	C:C
BGM-0654	1981	Landrace	Brazil	NA	Não Informado	C:C
BGM-0655	1981	Landrace	Brazil	Ceará	Redenção	C:C
BGM-0656	1981	Landrace	Brazil	Ceará	Redenção	C:C
BGM-0657	1981	Landrace	Brazil	Mato Grosso	Sinop	C:C
BGM-0658	1981	Landrace	Colombia	Valle	Cali	C:C
BGM-0659	1981	Landrace	Brazil	Maranhão	Vitorino Freire	C:C
BGM-0660	1981	Landrace	Brazil	Maranhão	Monção	C:C
BGM-0661	1981	Landrace	Brazil	Rio Grande do Sul	Santa Rosa	C:C
BGM-0662	1981	Landrace	Brazil	Maranhão	Codó	C:C
BGM-0664	1981	Landrace	Brazil	Maranhão	Pio Xii	C:C
BGM-0665	1981	Landrace	Brazil	Maranhão	Bacabal	C:C
BGM-0666	1981	Landrace	Colombia	Valle	Cali	C:C
BGM-0667	1981	Landrace	Brazil	Rio Grande do Sul	São Sebastiao do Cai	C:C
BGM-0668	1980	Landrace	Brazil	Minas Gerais	Viçosa	C:C
BGM-0670	1981	Landrace	Brazil	Rio de Janeiro	São Joao da Barra	C:C
BGM-0671	1981	Landrace	Brazil	Maranhão	Codó	C:C
BGM-0672	1981	Landrace	Brazil	Maranhão	Coroata	C:C
BGM-0673	1981	Landrace	Brazil	Maranhão	São Domingos do Maranhão	C:C
BGM-0677	1981	Landrace	Brazil	Maranhão	Pindari Mirim	C:C
BGM-0678	1981	Landrace	Brazil	Maranhão	Coroata	C:C
BGM-0679	1981	Landrace	Brazil	Maranhão	Monção	C:C
BGM-0680	1981	Landrace	Brazil	Maranhão	Pinheiro	C:C
BGM-0682	1981	Landrace	Brazil	Espírito Santo	Não Informado	C:C
BGM-0685	1981	Landrace	Brazil	Maranhão	Coroata	C:C
BGM-0693	1981	Landrace	Brazil	Maranhão	Icatu	C:C
BGM-0694	1981	Landrace	Brazil	Maranhão	Codó	C:C
BGM-0695	1981	Landrace	Brazil	Maranhão	Santa Ines	C:C
BGM-0697	1981	Landrace	Brazil	Maranhão	Barra da Corda	C:C
BGM-0699	1981	Landrace	Brazil	Maranhão	Codó	C:C
BGM-0700	1981	Landrace	Brazil	Maranhão	Brejo	C:C
BGM-0702	1981	Landrace	Brazil	Acre	Não Informado	C:C
BGM-0703	1981	Landrace	Brazil	Acre	Não Informado	C:C
BGM-0706	1981	Landrace	Brazil	Acre	Não Informado	C:C
BGM-0707	1981	Landrace	Brazil	Bahia	Alagoinhas	C:C
BGM-0708	1981	Landrace	Brazil	Acre	Não Informado	C:C
BGM-0711	1981	Landrace	Brazil	Acre	Não Informado	C:C
BGM-0713	1981	Landrace	Brazil	Acre	Não Informado	C:C
BGM-0714	1981	Landrace	Brazil	Bahia	Rio Real	C:C
BGM-0715	1981	Landrace	Brazil	Acre	Não Informado	C:C
BGM-0717	1981	Landrace	Brazil	Acre	Não Informado	C:C
BGM-0718	1981	Landrace	Brazil	Acre	Não Informado	C:C
BGM-0726	1981	Breeding line	Brazil	Bahia	Cruz das Almas	C:C
BGM-0728	1981	Breeding line	Brazil	Bahia	Cruz das Almas	C:C
BGM-0729	1981	Breeding line	Brazil	Bahia	Cruz das Almas	C:C
BGM-0733	1981	Landrace	Brazil	Espírito Santo	Linhares	C:C
BGM-0737	1981	Landrace	Brazil	Espírito Santo	São Mateus	C:C
BGM-0741	1981	Landrace	Brazil	Espírito Santo	São Mateus	C:C
BGM-0752	1981	Landrace	Brazil	Espírito Santo	São Mateus	C:C
BGM-0756	1981	Landrace	Brazil	Espírito Santo	Pinheiros	C:C
BGM-0760	1981	Landrace	Brazil	Espírito Santo	Boa Esperança	C:C
BGM-0767	1981	Landrace	Brazil	Bahia	Não Informado	C:C
BGM-0776	1981	Landrace	Brazil	Bahia	Alcobaça	C:C
BGM-0778	1981	Landrace	Brazil	Bahia	Alcobaça	C:C
BGM-0779	1981	Landrace	Brazil	Bahia	Alcobaça	C:C
BGM-0780	1981	Landrace	Brazil	Bahia	Prado	C:C
BGM-0780-B	1981	Landrace	Brazil	Bahia	Prado	C:C
BGM-0780-E	1981	Landrace	Brazil	Bahia	Prado	C:C
BGM-0781	1981	Landrace	Brazil	Bahia	Prado	C:C
BGM-0783	1981	Landrace	Brazil	Bahia	Prado	C:C
BGM-0785	1981	Landrace	Brazil	Bahia	Prado	C:C
BGM-0788	1981	Landrace	Brazil	Bahia	Santa Cruz de Cabralia	C:C
BGM-0790	1981	Landrace	Brazil	Bahia	Santa Cruz de Cabralia	C:C
BGM-0791	1981	Landrace	Brazil	Bahia	Santa Cruz de Cabralia	C:C
BGM-0793	1981	Landrace	Brazil	Bahia	Eunápolis	C:C
BGM-0799	1981	Landrace	Brazil	Bahia	Eunápolis	C:C
BGM-0803	1981	Landrace	Brazil	Alagoas	Cha do Pilar	C:C
BGM-0805	1981	Landrace	Brazil	Alagoas	Cha do Pilar	C:C
BGM-0806	1972	Landrace	Brazil	Alagoas	Cha do Pilar	C:C
BGM-0807	1981	Landrace	Brazil	Alagoas	Cha do Pilar	C:C
BGM-0808	1981	Landrace	Brazil	Alagoas	Cha do Pilar	C:C
BGM-0809	1981	Landrace	Brazil	Alagoas	Cha do Pilar	C:C
BGM-0810	1981	Landrace	Brazil	Alagoas	Cha do Pilar	C:C
BGM-0812	1981	Landrace	Brazil	Alagoas	Arapiraca	C:C
BGM-0813	1981	Landrace	Brazil	Alagoas	Arapiraca	C:C
BGM-0814	1981	Landrace	Brazil	Alagoas	Arapiraca	C:C
BGM-0815	1981	Landrace	Brazil	Alagoas	Arapiraca	C:C
BGM-0816	1981	Landrace	Brazil	Alagoas	Penedo	C:C
BGM-0817	1981	Landrace	Brazil	Alagoas	Penedo	C:C
BGM-0818	1981	Landrace	Brazil	Sergipe	Japoatã	C:C
BGM-0820	1981	Landrace	Brazil	Sergipe	Japoatã	C:C
BGM-0821	1981	Landrace	Brazil	Sergipe	Japoatã	C:C
BGM-0822	1972	Landrace	Brazil	Sergipe	Japoatã	C:C
BGM-0823	1981	Landrace	Brazil	Sergipe	Malhada dos Bois	C:C
BGM-0826	1981	Landrace	Brazil	Sergipe	Itaporanga D'agua	C:C
BGM-0830	1981	Landrace	Brazil	Sergipe	Itaporanga D'agua	C:C
BGM-0830-TB	1981	Landrace	Brazil	Sergipe	Itaporanga D'agua	C:C
BGM-0830-TVER	1981	Landrace	Brazil	Sergipe	Itaporanga D'agua	C:C
BGM-0831	1981	Landrace	Brazil	Sergipe	Itaporanga D'agua	C:C
BGM-0832	1981	Landrace	Brazil	Sergipe	Itaporanga D'agua	C:C
BGM-0841	1981	Landrace	Brazil	Sergipe	Pedrinhas	C:C
BGM-0842	1981	Landrace	Brazil	Sergipe	Pedrinhas	C:C
BGM-0843	1981	Landrace	Brazil	Sergipe	Campo do Brito	C:C
BGM-0846	1981	Landrace	Brazil	Sergipe	Areia Branca	C:C
BGM-0847	1981	Landrace	Brazil	Sergipe	Areia Branca	C:C
BGM-0848	1981	Landrace	Brazil	Sergipe	Riachao dos Dantas	C:C
BGM-0849	1981	Landrace	Brazil	Sergipe	Riachao dos Dantas	C:C
BGM-0850	1981	Landrace	Brazil	Sergipe	Riachao dos Dantas	C:C
BGM-0851	1981	Landrace	Brazil	Sergipe	Riachao dos Dantas	C:C
BGM-0854	1981	Landrace	Brazil	Bahia	Itapicuru	C:C
BGM-0855	1981	Landrace	Brazil	Bahia	Itapicuru	C:C
BGM-0856	1981	Landrace	Brazil	Sergipe	Lagarto	C:C
BGM-0856-CCR	1981	Landrace	Brazil	Sergipe	Lagarto	?
BGM-0856-CRX	1981	Landrace	Brazil	Sergipe	Lagarto	C:C
BGM-0857	1981	Landrace	Brazil	Sergipe	Lagarto	C:C
BGM-0858	1982	Landrace	Brazil	Paraíba	Lagoa Seca	C:C
BGM-0859	1982	Landrace	Brazil	Paraíba	Lagoa Seca	C:C
BGM-0863	1981	Landrace	Brazil	Minas Gerais	Augusto de Lima	C:C
BGM-0866	1982	Landrace	Brazil	Bahia	Jaguaquara	C:C
BGM-0867	1982	Landrace	Brazil	Bahia	Jaguaquara	C:C
BGM-0868	1982	Landrace	Brazil	Bahia	Santa Ines	C:C
BGM-0869	1982	Landrace	Brazil	Bahia	Santa Barbara	C:C
BGM-0870	1982	Landrace	Colombia	Valle	Cali	C:C
BGM-0872	1982	Landrace	Brazil	Amapá	Oiapoque	C:C
BGM-0873	1982	Landrace	Colombia	Valle	Cali	C:C
BGM-0875	1982	Landrace	Brazil	Maranhão	Não Informado	C:C
BGM-0876	1982	Landrace	Brazil	Pará	Belém	C:C
BGM-0877	1982	Landrace	Colombia	Valle	Cali	C:C
BGM-0878	1982	Landrace	Brazil	Amazonas	Não Informado	C:C
BGM-0879	1982	Landrace	Brazil	Santa Catarina	Navegantes	C:C
BGM-0882	1982	Landrace	Colombia	Valle	Cali	C:C
BGM-0884	1982	Landrace	Colombia	Valle	Cali	C:C
BGM-0885	1982	Landrace	Colombia	Valle	Cali	C:C
BGM-0886	1982	Landrace	Brazil	Amazonas	Lábrea	C:C
BGM-0887	1982	Landrace	Panamá	NA	Não Informado	C:C
BGM-0888	1982	Breeding line	Brazil	São Paulo	Campinas	C:C
BGM-0889	1982	Landrace	Brazil	Tocantins	Tocantinópolis	C:C
BGM-0890	1982	Landrace	Venezuela	NA	Não Informado	C:C
BGM-0892	1982	Landrace	Brazil	Minas Gerais	Sete Lagoas	C:C
BGM-0893	1982	Landrace	Brazil	Amazonas	Labrea	C:C
BGM-0894	1982	Landrace	Colombia	Valle	Cali	C:C
BGM-0895	1982	Landrace	Brazil	Pará	Belém	C:C
BGM-0896	1982	Landrace	Brazil	Pará	Santarem	C:C
BGM-0898	1982	Landrace	Brazil	Pará	Santarem	C:C
BGM-0900	1982	Landrace	Colombia	Valle	Cali	C:C
BGM-0901	1982	Landrace	Brazil	Ceará	Não Informado	C:C
BGM-0902	1982	Landrace	Brazil	Pará	Bragança	C:C
BGM-0903	1982	Landrace	Brazil	Pará	Breves	C:C
BGM-0904	1982	Landrace	Colombia	Valle	Cali	C:C
BGM-0905	1987	Landrace	Brazil	Pernambuco	Não Informado	C:C
BGM-0906	1987	Landrace	Colombia	Valle	Cali	C:C
BGM-0907	1987	Landrace	Brazil	Amazonas	Labrea	C:C
BGM-0909	1987	Landrace	Brazil	Pará	Bragança	C:C
BGM-0911	1987	Landrace	Brazil	Pará	Capanema	C:C
BGM-0912	1987	Landrace	Brazil	NA	Não Informado	C:C
BGM-0913	1987	Landrace	Brazil	Acre	Não Informado	C:C
BGM-0914	1987	Landrace	Brazil	Pará	Curralinho	C:C
BGM-0915	1987	Landrace	Brazil	Paraíba	Não Informado	C:C
BGM-0917	1987	Landrace	Brazil	Pará	Belém	C:C
BGM-0918	1987	Landrace	Brazil	Pará	Cameta	C:C
BGM-0919	1987	Landrace	Brazil	Amazonas	Não Informado	C:C
BGM-0920	1987	Landrace	Brazil	Amazonas	Não Informado	C:C
BGM-0922	1983	Landrace	Brazil	Bahia	Nazare	C:C
BGM-0924	1983	Landrace	Brazil	Bahia	Irara	C:C
BGM-0925	1987	Landrace	Brazil	Distrito Federal	Brasília	C:C
BGM-0927	1987	Landrace	Brazil	Distrito Federal	Brasília	C:C
BGM-0929	1987	Landrace	Brazil	Distrito Federal	Brasília	C:C
BGM-0930	1986	Landrace	Brazil	Paraná	Não Informado	C:C
BGM-0931	1987	Landrace	Brazil	São Paulo	Campinas	C:C
BGM-0932	1987	Landrace	Brazil	Alagoas	São Miguel dos Campos	C:C
BGM-0934	1987	Landrace	Brazil	Bahia	Barreiras	C:C
BGM-0935	1987	Landrace	Brazil	Bahia	Maracas	C:C
BGM-0936	1987	Landrace	Brazil	Bahia	Vitória da Conquista	C:C
BGM-0937	1987	Landrace	Brazil	Bahia	Vitória da Conquista	C:C
BGM-0940	1987	Landrace	Brazil	Pará	Bragança	C:C
BGM-0941	1987	Landrace	Brazil	Amazonas	Tapaua	C:C
BGM-0942	1987	Landrace	Brazil	Amazonas	Tapaua	C:C
BGM-0943	1987	Landrace	Brazil	Amazonas	Não Informado	C:C
BGM-0944	1987	Landrace	Brazil	Amazonas	Itacoatiara	C:C
BGM-0945	1987	Landrace	Brazil	Amazonas	Manacapuru	C:C
BGM-0946	1987	Landrace	Brazil	Amazonas	Novo Airao	C:C
BGM-0947	1987	Landrace	Brazil	Amazonas	Itacoatiara	C:C
BGM-0948	1987	Landrace	Brazil	Amazonas	Itacoatiara	C:C
BGM-0949	1987	Landrace	Brazil	Amazonas	Careiro	C:C
BGM-0951	1987	Landrace	Brazil	Amazonas	Manaus	C:C
BGM-0952	1987	Landrace	Brazil	Amazonas	Caracarai	C:C
BGM-0953	1987	Landrace	Brazil	Amazonas	Aripuanã	C:C
BGM-0954	1987	Landrace	Brazil	Amazonas	Itacoatiara	C:C
BGM-0955	1987	Landrace	Brazil	Amazonas	Itacoatiara	C:C
BGM-0957	1987	Landrace	Brazil	Pará	Alenquer	C:C
BGM-0958	1987	Landrace	Brazil	Amazonas	Parintins	C:C
BGM-0959	1987	Landrace	Brazil	Amazonas	Careiro	C:C
BGM-0960	1987	Landrace	Brazil	Amazonas	Itacoatiara	C:C
BGM-0961	1987	Landrace	Brazil	Amazonas	Tefe	C:C
BGM-0962	1987	Landrace	Brazil	Amazonas	Careiro	C:C
BGM-0963	1987	Landrace	Brazil	Amazonas	Itacoatiara	C:C
BGM-0965	1987	Landrace	Brazil	Amazonas	Barreirinha	C:C
BGM-0966	1987	Landrace	Brazil	Amazonas	Barreirinha	C:C
BGM-0967	1987	Landrace	Brazil	Amazonas	Urucará	C:C
BGM-0968	1987	Landrace	Brazil	Amazonas	Manaus	C:C
BGM-0971	1987	Landrace	Brazil	Amazonas	Não Informado	C:C
BGM-0972	1987	Landrace	Brazil	Amazonas	Não Informado	C:C
BGM-0973	1987	Landrace	Brazil	Amazonas	Parintins	C:C
BGM-0974	1987	Landrace	Brazil	Amazonas	Parintins	C:C
BGM-0975	1987	Landrace	Brazil	Amazonas	Urucará	C:C
BGM-0976	1987	Landrace	Brazil	Amazonas	Manaus	C:C
BGM-0977	1987	Landrace	Brazil	Amazonas	Não Informado	C:C
BGM-0978	1987	Landrace	Brazil	Amazonas	Manaus	C:C
BGM-0979	1987	Landrace	Brazil	Amazonas	Não Informado	C:C
BGM-0980	1987	Landrace	Brazil	Amazonas	Não Informado	C:C
BGM-0981	1987	Landrace	Brazil	Amazonas	Não Informado	C:C
BGM-0982	1987	Landrace	Brazil	Amazonas	Não Informado	C:C
BGM-0983	1987	Landrace	Brazil	Amazonas	Não Informado	C:C
BGM-0984	1987	Landrace	Brazil	Amazonas	Não Informado	C:C
BGM-0985	1987	Landrace	Brazil	Amazonas	Não Informado	C:C
BGM-0986	1987	Landrace	Brazil	Amazonas	Não Informado	C:C
BGM-0987	1987	Landrace	Brazil	Amazonas	Não Informado	C:C
BGM-0989	1987	Landrace	Brazil	Amazonas	Manaus	C:C
BGM-0991	1987	Landrace	Brazil	Amazonas	Parintins	C:C
BGM-0992	1987	Landrace	Brazil	Amazonas	Manacapuru	C:C
BGM-0993	1987	Landrace	Brazil	Amazonas	Iranduba	C:C
BGM-0994	1987	Landrace	Brazil	Amazonas	Rio Preto da Eva	C:C
BGM-0995	1987	Landrace	Colombia	Valle	Cali	C:C
BGM-0996	1987	Landrace	Colombia	Valle	Cali	C:C
BGM-0998	1987	Landrace	Colombia	Valle	Cali	C:C
BGM-1006	1987	Landrace	Colombia	Valle	Cali	C:C
BGM-1007	1987	Landrace	Colombia	Valle	Cali	C:C
BGM-1010	1988	Landrace	Brazil	NA	Não Informado	C:C
BGM-1015	1988	Landrace	Brazil	Santa Catarina	Tijucas	C:C
BGM-1017	1987	Landrace	Brazil	Bahia	Guanambi	C:C
BGM-1023	1987	Landrace	Brazil	Bahia	Lencois	C:C
BGM-1024	1987	Landrace	Brazil	Bahia	Lencois	C:C
BGM-1025	1987	Landrace	Brazil	Bahia	Seabra	C:C
BGM-1026	1987	Landrace	Brazil	Bahia	Oliveira dos Brejinhos	C:C
BGM-1027	1987	Landrace	Brazil	Bahia	Oliveira dos Brejinhos	C:C
BGM-1028	1987	Landrace	Brazil	Bahia	Ibotirama	C:C
BGM-1029	1987	Landrace	Brazil	Bahia	Ibotirama	C:C
BGM-1031	1987	Landrace	Brazil	Bahia	Cristopolis	C:C
BGM-1034	1987	Landrace	Brazil	Goiás	Taguatinga	C:C
BGM-1037	1987	Landrace	Brazil	Tocantins	Aurora do Norte	Uncallable
BGM-1040	1987	Landrace	Brazil	Piauí	Cristino Castro	C:C
BGM-1041	1987	Landrace	Brazil	Piauí	Cristino Castro	C:C
BGM-1042	1987	Landrace	Brazil	Ceará	Tiangua	C:C
BGM-1043	1987	Landrace	Brazil	Piauí	Cristino Castro	C:C
BGM-1044	1987	Landrace	Brazil	Ceará	Iraucuba	C:C
BGM-1053	1987	Landrace	Brazil	Rio Grande do Norte	Ceara-Mirim	C:C
BGM-1055	1987	Landrace	Brazil	Rio Grande do Norte	Pureza	C:C
BGM-1057	1987	Landrace	Brazil	Rio Grande do Norte	Nisia Floresta	C:C
BGM-1060	1987	Landrace	Brazil	Rio Grande do Norte	Ceara-Mirim	C:C
BGM-1064	1987	Landrace	Brazil	Paraíba	Remigio	C:C
BGM-1067	1987	Landrace	Brazil	Rio Grande do Norte	Bom Jesus	C:C
BGM-1068	1987	Landrace	Brazil	Rio Grande do Norte	Pureza	C:C
BGM-1073	1987	Landrace	Brazil	Rio Grande do Norte	Touros	C:C
BGM-1077	1987	Landrace	Brazil	Paraíba	Mamanguape	C:C
BGM-1078	1987	Landrace	Brazil	Paraíba	Sape	C:C
BGM-1079	1987	Landrace	Brazil	Paraíba	Santa Rita	C:C
BGM-1080	1987	Landrace	Brazil	Bahia	Pojuca	C:C
BGM-1081	1987	Landrace	Brazil	Pernambuco	Goiana	C:C
BGM-1082	1987	Landrace	Brazil	Paraíba	Mari	C:C
BGM-1087	1987	Landrace	Brazil	Bahia	Jacobina	C:C
BGM-1088	1987	Landrace	Brazil	Bahia	Serrinha	C:C
BGM-1091	1987	Landrace	Brazil	Rio Grande do Norte	Nisia Floresta	C:C
BGM-1094	1987	Landrace	Brazil	Mato Grosso	Pontal do Araguaia	C:C
BGM-1097	1987	Landrace	Brazil	Mato Grosso	Nova Xavantina	C:C
BGM-1099	1987	Landrace	Brazil	Mato Grosso	Água Boa	C:C
BGM-1100	1987	Landrace	Brazil	Mato Grosso	Canarana	C:C
BGM-1102	1987	Landrace	Brazil	Mato Grosso	Vila Rica	C:C
BGM-1103	1987	Landrace	Brazil	NA	Não Informado	C:C
BGM-1105	1987	Landrace	Brazil	Bahia	Santa Terezinha	C:C
BGM-1106	1987	Landrace	Brazil	Bahia	Santa Terezinha	C:C
BGM-1107	1987	Landrace	Brazil	Bahia	Santa Terezinha	C:C
BGM-1108	1987	Landrace	Brazil	Santa Catarina	Içara	C:C
BGM-1110	1987	Landrace	Brazil	Santa Catarina	Araranguá	C:C
BGM-1111	1988	Landrace	Brazil	Santa Catarina	Barra do Itapocu	C:C
BGM-1115	1987	Landrace	Brazil	NA	Não Informado	C:C
BGM-1116	1988	Landrace	Brazil	Bahia	Governador Mangabeira	C:C
BGM-1118	1987	Landrace	Brazil	Bahia	Brumado	C:C
BGM-1119	1987	Landrace	Brazil	Tocantins	Aurora do Norte	C:C
BGM-1120	1987	Landrace	Brazil	Rio Grande do Norte	Cerro Corá	C:C
BGM-1121	1987	Landrace	Brazil	Rio Grande do Norte	Bom Jesus	C:C
BGM-1122	1987	Landrace	Brazil	Paraíba	Lagoa de Roca	C:C
BGM-1123	1987	Landrace	Brazil	Bahia	Piritiba	C:C
BGM-1124	1987	Landrace	Brazil	Bahia	Piritiba	C:C
BGM-1125	1987	Landrace	Brazil	Rondônia	Presidente Médici	C:C
BGM-1126	1987	Landrace	Brazil	Bahia	Igapora	C:C
BGM-1127	1987	Landrace	Brazil	Bahia	Conceicao do Coite	C:C
BGM-1128	1987	Landrace	Brazil	Bahia	Itirucu	C:C
BGM-1130	1987	Landrace	Brazil	Rio Grande do Norte	Açu	C:C
BGM-1132	1988	Landrace	Brazil	Amazonas	Manaquiri	C:C
BGM-1133	1988	Landrace	Brazil	Amazonas	Autazes	C:C
BGM-1134	1988	Landrace	Brazil	Amazonas	Catalão	C:C
BGM-1135	1988	Landrace	Brazil	Amazonas	Parintins	C:C
BGM-1136	1988	Landrace	Brazil	Amazonas	Paraná de Paracuúba	C:C
BGM-1137	1988	Landrace	Brazil	Amazonas	Careiro	C:C
BGM-1138	1988	Landrace	Brazil	Amazonas	Não Informado	C:C
BGM-1139	1988	Landrace	Brazil	Amazonas	Não Informado	C:C
BGM-1140	1988	Landrace	Brazil	Amazonas	Não Informado	C:C
BGM-1141	1988	Landrace	Brazil	Amazonas	Não Informado	C:C
BGM-1142	1988	Landrace	Brazil	Amazonas	Não Informado	C:C
BGM-1143	1988	Landrace	Brazil	Mato Grosso	Aripuanã	C:C
BGM-1144	1988	Landrace	Brazil	Amazonas	Barreirinha	C:C
BGM-1146	1988	Landrace	Brazil	Amazonas	Barreirinha	C:C
BGM-1147	1988	Landrace	Brazil	Amazonas	Não Informado	C:C
BGM-1148	1988	Landrace	Brazil	Bahia	Santo Amaro	C:C
BGM-1150	1989	Landrace	Brazil	Bahia	Maracás	C:C
BGM-1152	1988	Landrace	Brazil	Amazonas	Não Informado	C:C
BGM-1153	1988	Landrace	Brazil	Amazonas	Não Informado	C:C
BGM-1155	1988	Landrace	Brazil	NA	Não Informado	C:C
BGM-1156	1988	Landrace	Brazil	NA	Não Informado	C:C
BGM-1158	1988	Landrace	Brazil	NA	Não Informado	C:C
BGM-1159	1988	Landrace	Brazil	NA	Não Informado	C:C
BGM-1160	1988	Landrace	Brazil	Pará	Santarém	C:C
BGM-1161	1988	Landrace	Brazil	Pará	Bragança	C:C
BGM-1162	1988	Landrace	Brazil	NA	Não Informado	C:C
BGM-1163	1988	Landrace	Brazil	NA	Não Informado	C:C
BGM-1164	1988	Landrace	Brazil	NA	Não Informado	C:C
BGM-1165	1988	Landrace	Brazil	Pará	Belém	C:C
BGM-1167	1988	Landrace	Brazil	NA	Não Informado	C:C
BGM-1168	1988	Landrace	Brazil	NA	Não Informado	C:C
BGM-1171	1988	Landrace	Brazil	Pará	Bragança	C:C
BGM-1174	1988	Landrace	Brazil	NA	Não Informado	C:C
BGM-1175	1988	Landrace	Brazil	NA	Não Informado	C:C
BGM-1176-M	1988	Landrace	Brazil	NA	Não Informado	C:C
BGM-1177	1988	Landrace	Brazil	NA	Não Informado	C:C
BGM-1178	1988	Landrace	Brazil	NA	Não Informado	C:C
BGM-1179	1988	Landrace	Brazil	Paraíba	Não Informado	C:C
BGM-1180	1988	Landrace	Brazil	NA	Não Informado	C:C
BGM-1185	1989	Landrace	Brazil	Amazonas	Não Informado	C:C
BGM-1186	1989	Landrace	Brazil	Pará	Tracuateua	C:C
BGM-1188	1989	Landrace	Brazil	NA	Não Informado	C:C
BGM-1189	1989	Landrace	Brazil	Pará	Alenquer	C:C
BGM-1190	1989	Landrace	Brazil	Pará	Alenquer	C:C
BGM-1191	1989	Landrace	Brazil	Pará	Anajas	C:C
BGM-1193	1989	Landrace	Brazil	Bahia	Cruz das Almas	C:C
BGM-1196	1989	Landrace	Brazil	Pará	Oiapoque	C:C
BGM-1197	1989	Landrace	Brazil	Pará	Oiapoque	C:C
BGM-1198	1989	Landrace	Brazil	Amapá	Mazagão	C:C
BGM-1200	1989	Landrace	Brazil	Bahia	Cruz das Almas	C:C
BGM-1202	1989	Landrace	Brazil	Bahia	Cruz das Almas	C:C
BGM-1203	1989	Landrace	Brazil	Bahia	Cruz das Almas	C:C
BGM-1206	1989	Landrace	Brazil	Bahia	Cruz das Almas	C:C
BGM-1207	1989	Landrace	Brazil	Bahia	Cruz das Almas	C:C
BGM-1209	1989	Landrace	Brazil	Pará	Oiapoque	C:C
BGM-1210	1989	Landrace	Brazil	Pará	Bragança	C:C
BGM-1211	1989	Landrace	Brazil	Amazonas	Não Informado	C:C
BGM-1213	1989	Landrace	Colombia	Valle	Cali	C:C
BGM-1214	1989	Landrace	Brazil	Pará	São Domingos do Capim	C:C
BGM-1217	1989	Landrace	Brazil	NA	Não Informado	C:C
BGM-1218	1989	Landrace	Brazil	NA	Não Informado	C:C
BGM-1219	1987	Landrace	Brazil	NA	Não Informado	C:C
BGM-1220	1989	Landrace	Brazil	NA	Não Informado	C:C
BGM-1222	1989	Landrace	Brazil	NA	Não Informado	C:C
BGM-1223	1989	Landrace	Brazil	NA	Não Informado	C:C
BGM-1224	1989	Landrace	Brazil	NA	Não Informado	C:C
BGM-1225	1989	Landrace	Brazil	NA	Não Informado	C:C
BGM-1226	1989	Landrace	Brazil	NA	Não Informado	C:C
BGM-1227	1990	Landrace	Brazil	NA	Não Informado	C:C
BGM-1236	1989	Landrace	Colombia	Valle	Cali	C:C
BGM-1243	1989	Landrace	Colombia	Valle	Cali	C:C
BGM-1245	1989	Landrace	Nigeria	NA	Não Informado	C:C
BGM-1248	1989	Landrace	Nigeria	NA	Não Informado	C:C
BGM-1249	1989	Landrace	Nigeria	NA	Não Informado	C:C
BGM-1251	1989	Landrace	Nigeria	NA	Não Informado	C:C
BGM-1252	1989	Landrace	Nigeria	NA	Não Informado	C:C
BGM-1253	1989	Landrace	Nigeria	NA	Não Informado	C:C
BGM-1254	1989	Landrace	Nigeria	NA	Não Informado	C:C
BGM-1255	1989	Landrace	Nigeria	NA	Não Informado	C:C
BGM-1259	1989	Landrace	Nigeria	NA	Não Informado	C:C
BGM-1261	1991	Landrace	Brazil	Pernambuco	Santa Maria da B. Vista	C:C
BGM-1262	1991	Landrace	Brazil	Pernambuco	Santa Maria da B. Vista	C:C
BGM-1262-cl	1991	Landrace	Brazil	Pernambuco	Santa Maria da B. Vista	C:C
BGM-1262-esc	1991	Landrace	Brazil	Pernambuco	Santa Maria da B. Vista	C:C
BGM-1263	1991	Landrace	Brazil	Pernambuco	Santa Maria da B. Vista	C:C
BGM-1265	1991	Landrace	Brazil	Pernambuco	Cabrobó	C:C
BGM-1266	1991	Landrace	Brazil	Pernambuco	Cabrobó	C:C
BGM-1267	1991	Landrace	Brazil	Pernambuco	Petrolina	C:C
BGM-1268	1991	Landrace	Brazil	Pernambuco	Petrolina	C:C
BGM-1269	1991	Landrace	Brazil	Pernambuco	Petrolina	C:C
BGM-1270	1991	Landrace	Brazil	Pernambuco	Petrolina	C:C
BGM-1272	1991	Landrace	Brazil	Pernambuco	Petrolina	C:C
BGM-1274	1991	Landrace	Brazil	Pernambuco	Ouricuri	C:C
BGM-1275	1991	Landrace	Brazil	Pernambuco	Ouricuri	C:C
BGM-1277	1991	Landrace	Brazil	Pernambuco	Ouricuri	C:C
BGM-1278	1991	Landrace	Brazil	Pernambuco	Ouricuri	C:C
BGM-1279	1991	Landrace	Brazil	Pernambuco	Ouricuri	C:C
BGM-1280	1991	Landrace	Brazil	Pernambuco	Ouricuri	C:C
BGM-1281	1991	Landrace	Brazil	Pernambuco	Ouricuri	C:C
BGM-1282	1991	Landrace	Brazil	Pernambuco	Ouricuri	C:C
BGM-1283	1991	Landrace	Brazil	Pernambuco	Ouricuri	C:C
BGM-1284	1991	Landrace	Brazil	Pernambuco	Ouricuri	C:C
BGM-1285	1991	Landrace	Brazil	Pernambuco	Araripina	C:C
BGM-1286	1991	Landrace	Brazil	Pernambuco	Araripina	C:C
BGM-1287	1991	Landrace	Brazil	Pernambuco	Araripina	C:C
BGM-1288	1991	Landrace	Brazil	Pernambuco	Araripina	C:C
BGM-1290	1991	Landrace	Brazil	Pernambuco	Araripina	C:C
BGM-1291	1991	Landrace	Brazil	Pernambuco	Araripina	C:C
BGM-1292	1991	Landrace	Brazil	Pernambuco	Araripina	C:C
BGM-1293	1991	Landrace	Brazil	Pernambuco	Araripina	C:C
BGM-1294	1991	Landrace	Brazil	Pernambuco	Araripina	C:C
BGM-1296	1991	Landrace	Brazil	Pernambuco	Araripina	C:C
BGM-1297	1991	Landrace	Brazil	Pernambuco	Araripina	C:C
BGM-1298	1991	Landrace	Brazil	Pernambuco	Araripina	C:C
BGM-1300	1991	Landrace	Brazil	Pernambuco	Araripina	C:C
BGM-1303	1991	Landrace	Brazil	Pernambuco	Bodoco	C:C
BGM-1304	1991	Landrace	Brazil	Pernambuco	Exu	C:C
BGM-1305	1991	Landrace	Brazil	Pernambuco	Exu	C:C
BGM-1306	1991	Landrace	Brazil	Pernambuco	Exu	C:C
BGM-1309	1991	Landrace	Brazil	Ceará	Crato	C:C
BGM-1310	1991	Landrace	Brazil	Ceará	Crato	C:C
BGM-1311	1991	Landrace	Brazil	Pernambuco	São Jose do Belmonte	C:C
BGM-1313	1991	Landrace	Brazil	Pernambuco	São Jose do Belmonte	C:C
BGM-1314	1991	Landrace	Brazil	Pernambuco	São Jose do Belmonte	C:C
BGM-1315	1991	Landrace	Brazil	Pernambuco	São Jose do Belmonte	C:C
BGM-1316	1991	Landrace	Brazil	Pernambuco	São Jose do Belmonte	C:C
BGM-1317	1991	Landrace	Brazil	Pernambuco	São Jose do Belmonte	C:C
BGM-1318	1991	Landrace	Brazil	Pernambuco	São Jose do Belmonte	C:C
BGM-1321	1991	Landrace	Brazil	Pernambuco	Afogados da Ingazeira	C:C
BGM-1323	1991	Landrace	Brazil	Pernambuco	Afogados da Ingazeira	C:C
BGM-1324	1991	Landrace	Brazil	Pernambuco	Afogados da Ingazeira	C:C
BGM-1325	1991	Landrace	Brazil	Pernambuco	Afogados da Ingazeira	C:C
BGM-1326	1991	Landrace	Brazil	Pernambuco	Afogados da Ingazeira	C:C
BGM-1327	1991	Landrace	Brazil	Paraíba	Monteiro	C:C
BGM-1328	1991	Landrace	Brazil	Paraíba	Monteiro	C:C
BGM-1329	1991	Landrace	Brazil	Paraíba	Monteiro	C:C
BGM-1331	1991	Landrace	Brazil	Paraíba	Monteiro	C:C
BGM-1332	1991	Landrace	Brazil	Paraíba	Zabele	C:C
BGM-1333	1991	Landrace	Brazil	Paraíba	Zabele	C:C
BGM-1335	1991	Landrace	Brazil	Pernambuco	Sertania	C:C
BGM-1336	1991	Landrace	Brazil	Pernambuco	Sertania	C:C
BGM-1338	1991	Landrace	Brazil	Pernambuco	Sertania	C:C
BGM-1339	1991	Landrace	Brazil	Pernambuco	Sertania	C:C
BGM-1342	1991	Landrace	Brazil	Pernambuco	Sertania	C:C
BGM-1343	1991	Landrace	Brazil	Paraíba	Congo	C:C
BGM-1344	1991	Landrace	Brazil	Paraíba	Sertania	C:C
BGM-1345	1991	Landrace	Brazil	Paraíba	Sertania	C:C
BGM-1346	1991	Landrace	Brazil	Paraíba	Prata	C:C
BGM-1347	1991	Landrace	Brazil	Paraíba	Prata	C:C
BGM-1348	1991	Landrace	Brazil	Paraíba	Sumé	C:C
BGM-1349	1991	Landrace	Brazil	Paraíba	Serra Branca	C:C
BGM-1353	1991	Landrace	Brazil	Paraíba	Santa Luzia	C:C
BGM-1354	1991	Landrace	Brazil	Paraíba	São Mamede	C:C
BGM-1355	1991	Landrace	Brazil	Paraíba	Teixeira	C:C
BGM-1356	1991	Landrace	Brazil	Paraíba	Teixeira	C:C
BGM-1358	1991	Landrace	Brazil	Paraíba	Teixeira	C:C
BGM-1359	1991	Landrace	Brazil	Paraíba	Teixeira	C:C
BGM-1360	1991	Landrace	Brazil	Paraíba	Desterro	C:C
BGM-1361	1991	Landrace	Brazil	Paraíba	Desterro	C:C
BGM-1362	1991	Landrace	Brazil	Paraíba	Desterro	C:C
BGM-1363	1991	Landrace	Brazil	Paraíba	Desterro	C:C
BGM-1364	1991	Landrace	Brazil	Paraíba	Taperoá	C:C
BGM-1365	1991	Landrace	Brazil	Paraíba	Taperoá	C:C
BGM-1366	1991	Landrace	Brazil	Paraíba	Juazeirinho	C:C
BGM-1367	1991	Landrace	Brazil	Paraíba	Juazeirinho	C:C
BGM-1368	1991	Landrace	Brazil	Paraíba	Juazeirinho	C:C
BGM-1369	1991	Landrace	Brazil	Paraíba	Juazeirinho	C:C
BGM-1370	1991	Landrace	Brazil	Paraíba	Juazeirinho	C:C
BGM-1371	1991	Landrace	Brazil	Paraíba	Soledade	C:C
BGM-1373	1991	Landrace	Brazil	Paraíba	Soledade	C:C
BGM-1377	1991	Landrace	Brazil	Paraíba	São Vicente do Serido	C:C
BGM-1378	1991	Landrace	Brazil	Paraíba	São Vicente do Serido	C:C
BGM-1379	1991	Landrace	Brazil	Paraíba	Pedra Lavrada	C:C
BGM-1381	1991	Landrace	Brazil	Paraíba	Pedra Lavrada	C:C
BGM-1382	1991	Landrace	Brazil	Paraíba	Picuí	C:C
BGM-1383	1991	Landrace	Brazil	Paraíba	Picuí	C:C
BGM-1385	1991	Landrace	Brazil	Rio Grande do Norte	Campo Redondo	C:C
BGM-1386	1991	Landrace	Brazil	Rio Grande do Norte	Campo Redondo	C:C
BGM-1387	1991	Landrace	Brazil	Rio Grande do Norte	Campo Redondo	C:C
BGM-1388	1991	Landrace	Brazil	Rio Grande do Norte	Campo Redondo	C:C
BGM-1389	1991	Landrace	Brazil	Rio Grande do Norte	Coronel Ezequiel	C:C
BGM-1390	1991	Landrace	Brazil	Rio Grande do Norte	Jaçanã	C:C
BGM-1392	1991	Landrace	Brazil	Rio Grande do Norte	Jaçanã	C:C
BGM-1393	1991	Landrace	Brazil	Rio Grande do Norte	Jaçanã	C:C
BGM-1395	1991	Landrace	Brazil	Rio Grande do Norte	Santa Cruz	C:C
BGM-1396	1991	Landrace	Brazil	Rio Grande do Norte	Santa Cruz	C:C
BGM-1397	1991	Landrace	Brazil	Rio Grande do Norte	Tangara	C:C
BGM-1398	1991	Landrace	Brazil	Rio Grande do Norte	Tangara	C:C
BGM-1400	1991	Landrace	Brazil	Rio Grande do Norte	Sitio Novo	C:C
BGM-1401	1991	Landrace	Brazil	Rio Grande do Norte	São Tomé	C:C
BGM-1402	1991	Landrace	Brazil	Rio Grande do Norte	São Tomé	C:C
BGM-1403	1991	Landrace	Brazil	Rio Grande do Norte	São Tomé	C:C
BGM-1406	1991	Landrace	Brazil	Rio Grande do Norte	Cerro Corá	C:C
BGM-1407	1991	Landrace	Brazil	Rio Grande do Norte	Cerro Corá	C:C
BGM-1408	1991	Landrace	Brazil	Rio Grande do Norte	Cerro Corá	C:C
BGM-1409	1991	Landrace	Brazil	Rio Grande do Norte	São Vicente	C:C
BGM-1410	1991	Landrace	Brazil	Rio Grande do Norte	São Vicente	C:C
BGM-1412	1991	Landrace	Brazil	Rio Grande do Norte	Cruzeta	C:C
BGM-1413	1991	Landrace	Brazil	Rio Grande do Norte	Carnauba dos Dantas	C:C
BGM-1414	1991	Landrace	Brazil	Rio Grande do Norte	Jardim do Serido	C:C
BGM-1415	1991	Landrace	Brazil	Rio Grande do Norte	São Rafael	?
BGM-1416	1991	Landrace	Brazil	Rio Grande do Norte	São Rafael	C:C
BGM-1417	1991	Landrace	Brazil	Rio Grande do Norte	Angicos	C:C
BGM-1419	1991	Landrace	Brazil	Rio Grande do Norte	Lajes	C:C
BGM-1420	1991	Landrace	Brazil	Rio Grande do Norte	Pedro Avelino	C:C
BGM-1422	1991	Landrace	Brazil	Rio Grande do Norte	Açu	C:C
BGM-1423	1991	Landrace	Brazil	Pernambuco	São Caetano	C:C
BGM-1424	1991	Landrace	Brazil	Pernambuco	São Caetano	C:C
BGM-1426	1991	Landrace	Brazil	Pernambuco	Caruaru	C:C
BGM-1428	1991	Landrace	Brazil	Pernambuco	Caruaru	C:C
BGM-1429	1991	Landrace	Brazil	Pernambuco	Caruaru	C:C
BGM-1432	1991	Landrace	Brazil	Pernambuco	Caruaru	C:C
BGM-1433	1991	Landrace	Brazil	Pernambuco	São Bento do Una	C:C
BGM-1434	1991	Landrace	Brazil	Pernambuco	São Bento do Una	C:C
BGM-1436	1991	Landrace	Brazil	Pernambuco	São Bento do Una	C:C
BGM-1437	1991	Landrace	Brazil	Pernambuco	Altinho	C:C
BGM-1438	1991	Landrace	Brazil	Bahia	Macaúbas	C:C
BGM-1440	1991	Landrace	Brazil	Bahia	Macaúbas	C:C
BGM-1441	1991	Landrace	Brazil	Bahia	Macaúbas	C:C
BGM-1442	1991	Landrace	Brazil	Bahia	Catu	C:C
BGM-1444	1991	Landrace	Brazil	Pará	Altamira	C:C
BGM-1446	1991	Landrace	Brazil	Bahia	Cruz das Almas	C:C
BGM-1447	1991	Landrace	Brazil	Bahia	Cruz das Almas	C:C
BGM-1448	1991	Landrace	Brazil	NA	Não Informado	C:C
BGM-1450	1991	Landrace	Brazil	Paraná	Clevelandia	C:C
BGM-1451	1991	Landrace	Brazil	Paraná	Clevelandia	C:C
BGM-1452	1991	Landrace	Brazil	Paraná	Clevelandia	C:C
BGM-1453	1991	Landrace	Brazil	Paraná	Clevelandia	C:C
BGM-1454	1991	Landrace	Brazil	Paraná	Clevelandia	C:C
BGM-1455	1991	Landrace	Brazil	Paraná	Clevelandia	C:C
BGM-1456	1990	Landrace	Brazil	Mato Grosso	São José dos Quatro Marcos	C:C
BGM-1457	1992	Landrace	Brazil	Bahia	Santa Maria da Vitoria	C:C
BGM-1458	1992	Landrace	Brazil	Amapá	Macapá	C:C
BGM-1464	1992	Landrace	Brazil	Paraná	Não Informado	C:C
BGM-1465	1993	Landrace	Brazil	Bahia	Amargosa	C:C
BGM-1466	1993	Landrace	Brazil	NA	Não Informado	C:C
BGM-1468	1993	Landrace	Brazil	NA	Não Informado	C:C
BGM-1472	1994	Landrace	Brazil	Bahia	Juazeiro	C:C
BGM-1474	1994	Landrace	Brazil	Bahia	Juazeiro	C:C
BGM-1475	1994	Landrace	Brazil	Bahia	Juazeiro	C:C
BGM-1477	1994	Landrace	Brazil	Bahia	Juazeiro	C:C
BGM-1479	1994	Landrace	Brazil	Bahia	Juazeiro	C:C
BGM-1480	1994	Landrace	Brazil	Bahia	Juazeiro	C:C
BGM-1481	1994	Landrace	Brazil	Bahia	Juazeiro	C:C
BGM-1482	1994	Landrace	Brazil	Bahia	Juazeiro	C:C
BGM-1483	1994	Landrace	Brazil	Bahia	Juazeiro	C:C
BGM-1484	1994	Landrace	Brazil	Bahia	Juazeiro	C:C
BGM-1485	1994	Landrace	Brazil	Bahia	Juazeiro	C:C
BGM-1486	1994	Landrace	Brazil	Bahia	Juazeiro	C:C
BGM-1487	1994	Landrace	Brazil	Bahia	Jaguarari	C:C
BGM-1488	1994	Landrace	Brazil	Bahia	Jaguarari	C:C
BGM-1489	1994	Landrace	Brazil	Bahia	Jaguarari	C:C
BGM-1491	1994	Landrace	Brazil	Bahia	Jaguarari	C:C
BGM-1492	1994	Landrace	Brazil	Bahia	Jaguarari	C:C
BGM-1494	1994	Landrace	Brazil	Bahia	Jaguarari	C:C
BGM-1495	1994	Landrace	Brazil	Bahia	Itiúba	C:C
BGM-1496	1994	Landrace	Brazil	Bahia	Itiúba	C:C
BGM-1497	1994	Landrace	Brazil	Bahia	Itiúba	C:C
BGM-1498	1994	Landrace	Brazil	Bahia	Itiúba	C:C
BGM-1499	1994	Landrace	Brazil	Bahia	Itiúba	C:C
BGM-1502	1994	Landrace	Brazil	Bahia	Itiúba	C:C
BGM-1502-M	1994	Landrace	Brazil	Bahia	Itiúba	C:C
BGM-1503	1994	Landrace	Brazil	Bahia	Itiúba	C:C
BGM-1507	1994	Landrace	Brazil	Bahia	Itiúba	C:C
BGM-1508	1994	Landrace	Brazil	Bahia	Capim Grosso	C:C
BGM-1510	1994	Landrace	Brazil	Bahia	Capim Grosso	C:C
BGM-1511	1994	Landrace	Brazil	Bahia	Capim Grosso	C:C
BGM-1513	1994	Landrace	Brazil	Bahia	Piritiba	C:C
BGM-1515	1994	Landrace	Brazil	Bahia	Piritiba	C:C
BGM-1516	1994	Landrace	Brazil	Bahia	Cafarnaum	C:C
BGM-1517	1994	Landrace	Brazil	Bahia	Cafarnaum	C:C
BGM-1518	1994	Landrace	Brazil	Bahia	Cafarnaum	C:C
BGM-1519	1994	Landrace	Brazil	Bahia	São Gabriel	C:C
BGM-1520	1994	Landrace	Brazil	Bahia	Xique-Xique	C:C
BGM-1521	1994	Landrace	Brazil	Bahia	Xique-Xique	C:C
BGM-1524	1994	Landrace	Brazil	Bahia	Xique-Xique	C:C
BGM-1525	1994	Landrace	Brazil	Bahia	Xique-Xique	C:C
BGM-1526	1994	Landrace	Brazil	Bahia	Xique-Xique	C:C
BGM-1527	1994	Landrace	Brazil	Bahia	Xique-Xique	C:C
BGM-1528	1994	Landrace	Brazil	Bahia	Xique-Xique	C:C
BGM-1529	1994	Landrace	Brazil	Bahia	Xique-Xique	C:C
BGM-1532	1994	Landrace	Brazil	Bahia	Morpará	C:C
BGM-1533	1994	Landrace	Brazil	Bahia	Morpará	C:C
BGM-1534	1994	Landrace	Brazil	Bahia	Morpará	C:C
BGM-1535	1994	Landrace	Brazil	Bahia	Morpará	C:C
BGM-1537	1994	Landrace	Brazil	Bahia	Paratinga	C:C
BGM-1539	1994	Landrace	Brazil	Bahia	Bom Jesus da Lapa	C:C
BGM-1540	1994	Landrace	Brazil	Bahia	Bom Jesus da Lapa	C:C
BGM-1541	1994	Landrace	Brazil	Bahia	Bom Jesus da Lapa	C:C
BGM-1542	1994	Landrace	Brazil	Bahia	Bom Jesus da Lapa	C:C
BGM-1543	1994	Landrace	Brazil	Bahia	Santa Maria da Vitória	C:C
BGM-1544	1994	Landrace	Brazil	Bahia	Santa Maria da Vitória	C:C
BGM-1545	1994	Landrace	Brazil	Bahia	Santa Maria da Vitória	C:C
BGM-1549	1994	Landrace	Brazil	Bahia	Santa Maria da Vitória	C:C
BGM-1550	1994	Landrace	Brazil	Bahia	Santa Maria da Vitória	C:C
BGM-1551	1994	Landrace	Brazil	Bahia	Vanderlei	C:C
BGM-1552	1994	Landrace	Brazil	Bahia	Angical	C:C
BGM-1558	1994	Landrace	Brazil	Bahia	Riachão das Neves	C:C
BGM-1559	1994	Landrace	Brazil	Bahia	Riachão das Neves	C:C
BGM-1560	1994	Landrace	Brazil	Bahia	Riachão das Neves	C:C
BGM-1561	1994	Landrace	Brazil	Bahia	Riachão das Neves	C:C
BGM-1563	1994	Landrace	Brazil	Piauí	Cristalândia do Piauí	C:C
BGM-1566	1994	Landrace	Brazil	Piauí	Corrente	C:C
BGM-1567	1994	Landrace	Brazil	Piauí	Corrente	C:C
BGM-1569	1994	Landrace	Brazil	Piauí	Bom Jesus da Gurgueia	C:C
BGM-1573	1994	Landrace	Brazil	Piauí	Cristini Castro	C:C
BGM-1574	1994	Landrace	Brazil	Piauí	Colonia do Gurgueia	C:C
BGM-1579	1994	Landrace	Brazil	Piauí	São Raimundo Nonato	C:C
BGM-1580	1994	Landrace	Brazil	Piauí	São Raimundo Nonato	C:C
BGM-1581	1994	Landrace	Brazil	Piauí	São Raimundo Nonato	C:C
BGM-1582	1994	Landrace	Brazil	Piauí	São Raimundo Nonato	C:C
BGM-1583	1994	Landrace	Brazil	Piauí	Canto do Buriti	C:C
BGM-1584	1994	Landrace	Brazil	Piauí	Canto do Buriti	C:C
BGM-1585	1994	Landrace	Brazil	Piauí	Itaueira	C:C
BGM-1586	1994	Landrace	Brazil	Piauí	Itaueira	C:C
BGM-1588	1994	Landrace	Brazil	Piauí	Floriano	C:C
BGM-1589	1994	Landrace	Brazil	Piauí	Nazaré do Piauí Br230	C:C
BGM-1590	1994	Landrace	Brazil	Piauí	Nazaré do Piauí Br230	C:C
BGM-1593	1994	Landrace	Brazil	Piauí	Regeneração Br343	C:C
BGM-1594	1994	Landrace	Brazil	Piauí	São Gonçalo do Piauí Br343	C:C
BGM-1595	1994	Landrace	Brazil	Piauí	São Gonçalo do Piauí Br343	C:C
BGM-1596	1994	Landrace	Brazil	Piauí	Barro Duro BR316	C:C
BGM-1598	1994	Landrace	Brazil	Piauí	Barro Duro BR317	?
BGM-1599	1994	Landrace	Brazil	Piauí	Elesbão Veloso Br316	C:C
BGM-1601	1994	Landrace	Brazil	Piauí	Elesbão Veloso Br316	C:C
BGM-1602	1994	Landrace	Brazil	Piauí	Inhuma Br 316	C:C
BGM-1603	1994	Landrace	Brazil	Piauí	Inhuma Br 316	C:C
BGM-1604	1994	Landrace	Brazil	Piauí	Picos Br 230	C:C
BGM-1605	1994	Landrace	Brazil	Piauí	Oeiras Br 230	C:C
BGM-1606	1994	Landrace	Brazil	Piauí	Oeiras Br 230	C:C
BGM-1608	1994	Landrace	Brazil	Piauí	Col. Gurguéia Br 135	C:C
BGM-1609	1994	Landrace	Brazil	Piauí	Simplício Mendes (Br 020)	C:C
BGM-1610	1994	Landrace	Brazil	Piauí	Simplício Mendes (Br 020)	C:C
BGM-1613	1994	Landrace	Brazil	Piauí	Jaicós (Br 407)	C:C
BGM-1614	1994	Landrace	Brazil	Piauí	Paulistana (BR407)	C:C
BGM-1615	1994	Landrace	Brazil	Piauí	Paulistana (BR407)	C:C
BGM-1616	1995	Landrace	Brazil	Bahia	BR242 (Itaberaba)	C:C
BGM-1618	1995	Landrace	Brazil	NA	Não Informado	C:C
BGM-1619	1995	Breeding line	Brazil	NA	Não Informado	C:C
BGM-1620	1995	Landrace	Brazil	Paraíba	Campina Grande (BR104)	C:C
BGM-1621	1995	Landrace	Brazil	Paraíba	Campina Grande (BR104)	C:C
BGM-1622	1995	Landrace	Brazil	Paraíba	Campina Grande (BR230)	C:C
BGM-1623	1995	Landrace	Brazil	Paraíba	Campina Grande (BR230)	C:C
BGM-1624	1995	Landrace	Brazil	Paraíba	Campina Grande (BR230)	C:C
BGM-1626	1995	Landrace	Brazil	Paraíba	Campina Grande (BR230)	C:C
BGM-1627	1995	Landrace	Brazil	Pernambuco	Petrolina - BR (423)	C:C
BGM-1628	1995	Landrace	Brazil	Pernambuco	Petrolina - BR (423)	C:C
BGM-1629	1995	Landrace	Brazil	Pernambuco	Petrolina - BR (423)	C:C
BGM-1631	1995	Landrace	Brazil	Bahia	Alagoinhas BR101	C:C
BGM-1632	1995	Landrace	Brazil	Paraná	Não Informado	C:C
BGM-1633	1995	Landrace	Brazil	Sergipe	Não Informado	C:C
BGM-1634	1995	Landrace	Brazil	Sergipe	Não Informado	C:C
BGM-1635	1995	Landrace	Brazil	Sergipe	Não Informado	C:C
BGM-1636	1995	Landrace	Brazil	Ceará	Tianguá (Br 222)	C:C
BGM-1637	1995	Landrace	Brazil	Pará	BR163	C:C
BGM-1638	1995	Landrace	Brazil	Pará	BR163	C:C
BGM-1639	1995	Landrace	Brazil	Alagoas	Viçosa (Br 316)	C:C
BGM-1640	1995	Landrace	Brazil	Bahia	BR135	C:C
BGM-1643	1996	Landrace	Brazil	Bahia	Laje	C:C
BGM-1645	1996	Landrace	Brazil	Bahia	Itaberaba (Br242)	C:C
BGM-1646	1996	Landrace	Brazil	Sergipe	Ribeirópolis (Br235)	C:C
BGM-1648	1996	Landrace	Brazil	Bahia	Camamu (Br101-Longe)	C:C
BGM-1649	1996	Landrace	Brazil	Bahia	Correntina (Br 349)	C:C
BGM-1650	1996	Landrace	Brazil	Bahia	Amargosa (BR116)	C:C
BGM-1655	1996	Landrace	Brazil	Sergipe	Aquidabã	C:C
BGM-1656	1996	Breeding line	Brazil	Bahia	Cruz das Almas	C:C
BGM-1657	1996	Breeding line	Brazil	Bahia	Cruz das Almas	C:C
BGM-1658	1996	Breeding line	Brazil	Bahia	Cruz das Almas	C:C
BGM-1659	1996	Breeding line	Brazil	Bahia	Cruz das Almas	C:C
BGM-1660	1996	Landrace	Brazil	Bahia	Não Informado	C:C
BGM-1661	1997	Landrace	Brazil	Paraná	Não Informado	C:C
BGM-1662	1997	Landrace	Brazil	Paraná	Não Informado	C:C
BGM-1666	1999	Landrace	Brazil	Pará	BR316	C:C
BGM-1667	1999	Landrace	Brazil	Pará	BR316	C:C
BGM-1668	1999	Landrace	Brazil	Pará	BR316	C:C
BGM-1669	1999	Landrace	Brazil	Pará	BR316	C:C
BGM-1670	1999	Landrace	Brazil	Pará	BR316	C:C
BGM-1671	1999	Landrace	Brazil	Pará	BR316	C:C
BGM-1672	1999	Landrace	Brazil	Pará	BR316	C:C
BGM-1674	1999	Landrace	Brazil	Pará	BR316	C:C
BGM-1675	1999	Landrace	Brazil	Pará	BR316	C:C
BGM-1677	1999	Landrace	Brazil	Pará	BR316	C:C
BGM-1678	1999	Landrace	Brazil	Pará	BR316	C:C
BGM-1679	1999	Landrace	Brazil	Pará	BR316	C:C
BGM-1680	1999	Landrace	Brazil	Pará	BR316	C:C
BGM-1681	1999	Landrace	Brazil	Bahia	Cruz das Almas (BR 101)	C:C
BGM-1682	1999	Landrace	Brazil	Bahia	Tucano	C:C
BGM-1683	1999	Landrace	Brazil	Bahia	Santo Antônio de Jesus	C:C
BGM-1684	1999	Landrace	Brazil	Bahia	Marcionílio Souza	C:C
BGM-1685	1999	Landrace	Brazil	Bahia	BR101	C:C
BGM-1686	1999	Landrace	Brazil	Pernambuco	Araripina	C:C
BGM-1688	1999	Landrace	Brazil	Bahia	Porto Seguro - Br 101	C:C
BGM-1689	1999	Landrace	Brazil	Bahia	Porto Seguro - Br 101	C:C
BGM-1690	2000	Landrace	Brazil	Pernambuco	Araripina	C:C
BGM-1691	2000	Landrace	Brazil	Bahia	Cruz das Almas (BR 101)	C:C
BGM-1692	1999	Landrace	Brazil	Bahia	São Felipe - Br 101	C:C
BGM-1693	1999	Breeding line	Brazil	Bahia	Cruz das Almas	C:C
BGM-1695	2000	Landrace	Brazil	Bahia	Guanambi	C:C
BGM-1696	2001	Landrace	Brazil	Pernambuco	Bebedouro (BR428)	C:C
BGM-1697	2001	Landrace	Brazil	São Paulo	Campinas	C:C
BGM-1698	2001	Landrace	Brazil	Mato Grosso do Sul	BR163	?
BGM-1699	2001	Landrace	Brazil	Mato Grosso do Sul	BR060	C:C
BGM-1700	2001	Landrace	Brazil	Amazonas	BR230	C:C
BGM-1701	2001	Landrace	Brazil	Amazonas	BR230	C:C
BGM-1702	2001	Landrace	Brazil	Amazonas	BR230	C:C
BGM-1703	2001	Landrace	Brazil	Amazonas	BR230	C:C
BGM-1704	2001	Landrace	Brazil	Amazonas	BR230	C:C
BGM-1705	2001	Landrace	Brazil	Amazonas	BR230	C:C
BGM-1706	2001	Landrace	Brazil	Amazonas	BR230	C:C
BGM-1707	2001	Landrace	Brazil	Amazonas	BR230	C:C
BGM-1708	2001	Landrace	Brazil	Amazonas	BR230	C:C
BGM-1709	2001	Landrace	Brazil	Amazonas	BR230	C:C
BGM-1710	2001	Landrace	Brazil	Amazonas	BR230	C:C
BGM-1712	2001	Landrace	Brazil	Amazonas	BR174	C:C
BGM-1713	2001	Landrace	Brazil	Amazonas	BR175	C:C
BGM-1715	2001	Landrace	Brazil	Amazonas	BR177	C:C
BGM-1716	2001	Landrace	Brazil	Amazonas	BR178	?
BGM-1717	2001	Landrace	Brazil	Amazonas	Não Informado	C:C
BGM-1718	2001	Landrace	Brazil	Amazonas	BR179	C:C
BGM-1719	2001	Landrace	Brazil	Maranhão	BR226	C:C
BGM-1721	2001	Landrace	Brazil	Bahia	Santo Antônio de Jesus	C:C
BGM-1722	2001	Landrace	Brazil	Bahia	Santo Antônio de Jesus	C:C
BGM-1722-D	2001	Landrace	Brazil	Bahia	Santo Antônio de Jesus	C:C
BGM-1723	2001	Breeding line	Brazil	Bahia	Cruz das Almas	C:C
BGM-1725	2001	Breeding line	Brazil	Bahia	Cruz das Almas	C:C
BGM-1726	2001	Breeding line	Brazil	Bahia	Cruz das Almas	C:C
BGM-1727	2001	Breeding line	Brazil	Bahia	Cruz das Almas	C:C
BGM-1728	2001	Breeding line	Brazil	Bahia	Cruz das Almas	C:C
BGM-1729	2001	Landrace	Brazil	Maranhão	Santa Rita	C:C
BGM-1730	2001	Landrace	Brazil	Maranhão	Santa Rita	C:C
BGM-1731	2001	Landrace	Brazil	Maranhão	BR226	C:C
BGM-1732	2001	Landrace	Brazil	Maranhão	BR226	C:C
BGM-1733	2001	Landrace	Brazil	Maranhão	Santa Rita	C:C
BGM-1734	2001	Landrace	Brazil	Maranhão	Santa Rita	C:C
BGM-1735	2001	Landrace	Brazil	Maranhão	Santa Rita	C:C
BGM-1736	2001	Landrace	Brazil	Maranhão	Santa Rita	C:C
BGM-1737	2001	Landrace	Brazil	Maranhão	Santa Rita	C:C
BGM-1738	2001	Landrace	Brazil	Maranhão	Santa Rita	C:C
BGM-1739	2001	Landrace	Brazil	Maranhão	Santa Rita	C:C
BGM-1740	2001	Landrace	Brazil	Maranhão	Santa Rita	C:C
BGM-1741	2001	Landrace	Brazil	Maranhão	Santa Rita	C:C
BGM-1742	2001	Landrace	Brazil	Maranhão	Santa Rita	C:C
BGM-1743	2001	Landrace	Brazil	Maranhão	Santa Rita	C:C
BGM-1744	2001	Landrace	Brazil	Maranhão	Santa Rita	C:C
BGM-1745	2001	Landrace	Brazil	Maranhão	Santa Rita	C:C
BGM-1746	2001	Landrace	Brazil	Maranhão	Santa Rita	C:C
BGM-1747	2001	Landrace	Brazil	Maranhão	Santa Rita	C:C
BGM-1748	2001	Landrace	Brazil	Maranhão	Santa Rita	C:C
BGM-1749	2001	Landrace	Brazil	Maranhão	Santa Rita	C:C
BGM-1750	2001	Landrace	Brazil	Maranhão	Santa Rita	C:C
BGM-1752	2001	Landrace	Brazil	Maranhão	Chapadinha	C:C
BGM-1753	2001	Landrace	Brazil	Maranhão	Chapadinha	C:C
BGM-1754	2001	Landrace	Brazil	Maranhão	Chapadinha	C:C
BGM-1755	2001	Landrace	Brazil	Maranhão	Chapadinha	C:C
BGM-1756	2001	Landrace	Brazil	Maranhão	Chapadinha	?
BGM-1757	2001	Landrace	Brazil	Maranhão	Chapadinha	C:C
BGM-1759	2001	Landrace	Brazil	Maranhão	Chapadinha	C:C
BGM-1759-B	2001	Landrace	Brazil	Maranhão	Chapadinha	C:C
BGM-1760	2001	Landrace	Brazil	Maranhão	Chapadinha	C:C
BGM-1761	2001	Landrace	Brazil	Maranhão	Chapadinha	C:C
BGM-1762	2001	Landrace	Brazil	Maranhão	Chapadinha	C:C
BGM-1763	2001	Landrace	Brazil	Maranhão	Chapadinha	C:C
BGM-1764	2001	Landrace	Brazil	Maranhão	Chapadinha	C:C
BGM-1765	2001	Landrace	Brazil	Maranhão	Chapadinha	C:C
BGM-1766	2001	Landrace	Brazil	Maranhão	Chapadinha	C:C
BGM-1767	2001	Landrace	Brazil	Maranhão	Chapadinha	C:C
BGM-1768	2001	Landrace	Brazil	Maranhão	Chapadinha	C:C
BGM-1769	2001	Landrace	Brazil	Maranhão	Chapadinha	C:C
BGM-1770	2001	Landrace	Brazil	Maranhão	Chapadinha	C:C
BGM-1771	2001	Landrace	Brazil	Maranhão	Chapadinha	C:C
BGM-1772	2001	Landrace	Brazil	Maranhão	Chapadinha	C:C
BGM-1773	2001	Landrace	Brazil	Maranhão	Chapadinha	C:C
BGM-1777	2001	Landrace	Brazil	Maranhão	Chapadinha	C:C
BGM-1779	2001	Landrace	Brazil	Maranhão	São Luis	C:C
BGM-1780	2001	Landrace	Brazil	Maranhão	São Luis	C:C
BGM-1782	2001	Landrace	Brazil	Maranhão	São Luis	C:C
BGM-1783	2001	Landrace	Brazil	Maranhão	São Luis	C:C
BGM-1784	2001	Landrace	Brazil	Maranhão	São Luis	C:C
BGM-1794	2001	Landrace	Brazil	Maranhão	São Luis	C:C
BGM-1810	2002	Breeding line	Brazil	Pernambuco	Araripina	C:C
BGM-1811	2002	Breeding line	Brazil	Bahia	Sudoeste	C:C
BGM-1814	2003	Landrace	Brazil	Bahia	Vitória da Conquista	C:C
BGM-1816	2003	Landrace	Brazil	Roraima	BR174	C:C
BGM-1817	2003	Landrace	Brazil	Bahia	Caetité	C:C
BGM-1818	2003	Landrace	Brazil	Bahia	Caetité (BR030)	C:C
BGM-1819	2004	Landrace	Brazil	Maranhão	São Luis	C:C
BGM-1821	2004	Landrace	Brazil	Bahia	Venceslau Guimarães (Br122)	C:C
BGM-1822	2004	Landrace	Brazil	Bahia	BR407	C:C
BGM-1824	2005	Landrace	Brazil	Pará	Belém (BR316)	C:C
BGM-1828	2005	Landrace	Brazil	Pará	Belém (BR316)	C:C
BGM-1830	2005	Landrace	Brazil	Pará	Belém (BR316)	C:C
BGM-1832	2005	Landrace	Brazil	Pará	Belém (BR316)	C:C
BGM-1834	2005	Landrace	Brazil	Pará	Belém (BR316)	C:C
BGM-1835	2005	Landrace	Brazil	Pará	Belém (BR316)	C:C
BGM-1837	2005	Landrace	Brazil	Pará	Belém (BR316)	C:C
BGM-1844	2005	Landrace	Brazil	Pará	Belém (BR316)	C:C
BGM-1847	2005	Landrace	Brazil	Pará	Belém (BR316)	C:C
BGM-1850	2005	Landrace	Brazil	Pará	Belém (BR316)	C:C
BGM-1866	2005	Landrace	Brazil	Paraná	BR277	C:C
BGM-1867	2005	Landrace	Brazil	Paraná	BR277	C:C
BGM-1873	2005	Landrace	Brazil	Mato Grosso	Primavera do Leste	C:C
BGM-1876	2005	Landrace	Brazil	Tocantins	BR277	C:C
BGM-1878	2005	Landrace	Brazil	Tocantins	BR277	C:C
BGM-1880	2006	Landrace	Brazil	Bahia	Salvador	C:C
BGM-1881	2006	Landrace	Brazil	Bahia	Salvador	C:C
BGM-1884	2006	Landrace	Brazil	Amazonas	Parintins	C:C
BGM-1942	2006	Landrace	Brazil	Pará	Faro	C:C
BGM-1956	2006	Landrace	Brazil	Amazonas	Nhamundá (Faro-Br230)	C:C
BGM-1957	2006	Landrace	Brazil	Amazonas	Juruti	C:C
BGM-1962	2006	Landrace	Brazil	Amazonas	Juruti	C:C
BGM-1969	2006	Landrace	Brazil	Amazonas	Juruti	C:C
BGM-1980	2006	Landrace	Brazil	Amazonas	Itapiranga	C:C
BGM-1981	2006	Landrace	Brazil	Amazonas	Itapiranga	C:C
BGM-1985	2006	Landrace	Brazil	Amazonas	Itapiranga	C:C
BGM-1999	2006	Landrace	Brazil	Amazonas	São Seb. do Uatumã	C:C
BGM-2017	2007	Breeding line	Brazil	Bahia	Cruz das Almas	C:C
BGM-2018	2007	Breeding line	Brazil	Bahia	Cruz das Almas	C:C
BGM-2019	2008	Breeding line	Brazil	Bahia	Cruz das Almas	C:C
BGM-2020	2008	Breeding line	Brazil	Bahia	Cruz das Almas	C:C
BGM-2022	2008	Breeding line	Brazil	Pará	Belém	C:C
BGM-2025	2008	Landrace	Brazil	Paraná	Marechal Cândido Rondon	C:C
BGM-2026	2011	Landrace	Brazil	Paraná	Marechal Cândido Rondon	C:C
BGM-2028	2006	Landrace	Brazil	Pernambuco	Araripina	C:C
BGM-2029	2006	Landrace	Brazil	Pernambuco	Araripina	C:C
BGM-2030	2007	Landrace	Brazil	Maranhão	Axixá (BR402)	C:C
BGM-2032	2007	Landrace	Brazil	Maranhão	Axixá (BR402)	C:C
BGM-2034	2008	Landrace	Brazil	Maranhão	Axixá (BR402)	C:C
BGM-2035	2008	Landrace	Brazil	Maranhão	Axixá (BR402)	C:C
BGM-2038	2008	Landrace	Brazil	Bahia	Cruz das Almas	C:C
BGM-2041	2009	Breeding line	Brazil	Bahia	Cruz das Almas	C:C
BGM-2042	2009	Breeding line	Brazil	Bahia	Cruz das Almas	C:C
BGM-2043	2009	Breeding line	Brazil	Bahia	Cruz das Almas	C:C
BGM-2044	2009	Breeding line	Brazil	Bahia	Cruz das Almas	C:C
BGM-2047	2008	Landrace	Colombia	Valle	Cali	C:C
BGM-2048	2008	Landrace	Colombia	Valle	Cali	C:C
BGM-2051	2011	Landrace	Brazil	Rio Grande do Sul	Pelotas	C:C
BGM-2052	2011	Landrace	Brazil	Rio Grande do Sul	Pelotas	C:C
BGM-2053	2011	Landrace	Brazil	Rio Grande do Sul	Pelotas	C:C
BGM-2054	2011	Landrace	Brazil	Rio Grande do Sul	Pelotas	C:C
BGM-2055	2011	Landrace	Brazil	Rio Grande do Sul	Pelotas	C:C
BGM-2057	2011	Landrace	Brazil	Rio Grande do Sul	Pelotas	C:C
BGM-2058	2011	Landrace	Brazil	Rio Grande do Sul	Pelotas	C:C
BGM-2059	2011	Landrace	Brazil	Rio Grande do Sul	Pelotas	C:C
BGM-2060	2011	Landrace	Brazil	Rio Grande do Sul	Pelotas	C:C
BGM-2061	2011	Landrace	Brazil	Rio Grande do Sul	Pelotas	C:C
BGM-2062	2011	Landrace	Brazil	Rio Grande do Sul	Pelotas	C:C
BGM-2063	2011	Landrace	Brazil	Rio Grande do Sul	Pelotas	C:C
BGM-2064	2011	Landrace	Brazil	Rio Grande do Sul	Pelotas	C:C
BGM-2065	2011	Landrace	Brazil	Rio Grande do Sul	Pelotas	C:C
BGM-2066	2011	Landrace	Brazil	Rio Grande do Sul	Pelotas	C:C
BGM-2067	2011	Landrace	Brazil	Rio Grande do Sul	Pelotas	C:C
BGM-2069	2011	Landrace	Brazil	Rio Grande do Sul	Pelotas	C:C
BGM-2070	2011	Landrace	Brazil	Rio Grande do Sul	Pelotas	C:C
BGM-2072	2011	Landrace	Brazil	Rio Grande do Sul	Pelotas	C:C
BGM-2073	2011	Landrace	Brazil	Rio Grande do Sul	Pelotas	C:C
BGM-2074	2011	Landrace	Brazil	Rio Grande do Sul	Pelotas	C:C
BGM-2076	2011	Landrace	Brazil	Rio Grande do Sul	Pelotas	C:C
BGM-2078	2011	Landrace	Brazil	Rio Grande do Sul	Pelotas	C:C
BGM-2079	2011	Landrace	Brazil	Rio Grande do Sul	Pelotas	C:C
BGM-2080	2011	Landrace	Brazil	Rio Grande do Sul	Pelotas	C:C
BGM-2081	2011	Landrace	Brazil	Rio Grande do Sul	Pelotas	C:C
BGM-2082	2011	Landrace	Brazil	Rio Grande do Sul	Pelotas	C:C
BGM-2083	2011	Landrace	Brazil	Rio Grande do Sul	Pelotas	C:C
BGM-2085	2011	Landrace	Brazil	Rio Grande do Sul	Pelotas	C:C
BGM-2086	2011	Landrace	Brazil	Rio Grande do Sul	Pelotas	C:C
BGM-2090	2012	Landrace	Brazil	Paraná	Marechal Cândido Rondon	C:C
BGM-2091	2012	Landrace	Brazil	Paraná	Marechal Cândido Rondon	C:C
BGM-2095	2012	Landrace	Brazil	Bahia	Laje	C:C
BGM-2100	2012	Landrace	Brazil	Paraná	Marechal Cândido Rondon	C:C
BGM-2102	2012	Landrace	Brazil	Paraná	Marechal Cândido Rondon	C:C
BGM-2103	2012	Landrace	Brazil	Paraná	Marechal Cândido Rondon	C:C
BGM-2104	2012	Landrace	Brazil	Paraná	Marechal Cândido Rondon	C:C
BGM-2105	2012	Landrace	Brazil	Paraná	Marechal Cândido Rondon	C:C
BGM-2111	2012	Landrace	Brazil	Paraná	Marechal Cândido Rondon	C:C
BGM-2114	2012	Landrace	Brazil	Paraná	Marechal Cândido Rondon	C:C
BGM-2115	2012	Landrace	Brazil	Paraná	Marechal Cândido Rondon	C:C
BGM-2116	2012	Landrace	Brazil	Paraná	Marechal Cândido Rondon	C:C
BGM-2119	2012	Landrace	Brazil	Paraná	Marechal Cândido Rondon	C:C
BGM-2120	2014	Landrace	Uganda	NA	Kampala	C:C
BGM-2121	2013	Landrace	Brazil	Pernambuco	Petrolina	C:C
BGM-2123	2014	Breeding line	Brazil	Pernambuco	Petrolina	C:C
BGM-2124	2014	Breeding line	Brazil	Pernambuco	Petrolina	C:C
BGM-2127	2014	Landrace	Brazil	Distrito Federal	Planaltina	C:C
BGM-2129	2014	Landrace	Brazil	Pernambuco	Petrolina	C:C
BGM-2132	2014	Landrace	Brazil	Pernambuco	Petrolina	C:C
BGM-2133	2014	Landrace	Brazil	Pernambuco	Petrolina	C:C
BGM-2134	2014	Landrace	Brazil	Pernambuco	Petrolina	C:C
BGM-2135	2014	Landrace	Brazil	Pernambuco	Petrolina	C:C
BGM-2136	2014	Landrace	Brazil	Pernambuco	Petrolina	C:C
BGM-2140	2013	Landrace	Brazil	Pernambuco	Petrolina	C:C
BGM-2142	2014	Landrace	Brazil	Pernambuco	Petrolina	C:C
BGM-2143	2014	Landrace	Brazil	Pernambuco	Petrolina	C:C
BGM-2145	2014	Landrace	Brazil	Pernambuco	Petrolina	C:C
BGM-2147	2014	Landrace	Brazil	Pernambuco	Petrolina	C:C
BGM-2149	2014	Landrace	Brazil	Pernambuco	Petrolina	C:C
BGM-2153	2014	Landrace	Brazil	Pernambuco	Petrolina	C:C
BGM-2154	2014	Landrace	Brazil	Pernambuco	Petrolina	C:C
BGM-2155	2014	Landrace	Brazil	Pernambuco	Petrolina	C:C
BGM-2156	2014	Landrace	Brazil	Pernambuco	Petrolina	C:C
BGM-2157	2014	Landrace	Brazil	Pernambuco	Petrolina	C:C
BGM-2158	2014	Landrace	Brazil	Pernambuco	Petrolina	C:C
BGM-2159	2014	Landrace	Brazil	Pernambuco	Petrolina	C:C
BGM-2160	2014	Landrace	Brazil	Espírito Santo	Iúna	C:C
BGM-2161	2014	Landrace	Brazil	Espírito Santo	Iúna	C:C
BGM-2162	2014	Landrace	Brazil	Espírito Santo	Iúna	C:C
BGM-2163	2014	Landrace	Brazil	Espírito Santo	Iúna	C:C
BGM-2164	2014	Landrace	Brazil	Espírito Santo	Iúna	C:C
BGM-2165	2014	Landrace	Brazil	Espírito Santo	Iúna	C:C
BGM-2166	2014	Landrace	Brazil	Espírito Santo	Iúna	C:C
BGM-2167	2014	Landrace	Brazil	Espírito Santo	Iúna	C:C
BGM-2168	2014	Landrace	Brazil	Espírito Santo	Iúna	C:C
BGM-2169	2014	Landrace	Brazil	Espírito Santo	Iúna	C:C
BGM-2170	2014	Landrace	Brazil	Espírito Santo	Iúna	C:C
BGM-2171	2014	Landrace	Brazil	Espírito Santo	Iúna	C:C
BGM-2172	2014	Landrace	Brazil	Espírito Santo	Iúna	C:C
BGM-2174	2014	Landrace	Brazil	Espírito Santo	Iúna	C:C
BGM-2175	2014	Landrace	Brazil	Espírito Santo	Iúna	C:C
BGM-2179	2014	Landrace	Brazil	Espírito Santo	Iúna	C:C
BGM-2182	2014	Landrace	Brazil	Espírito Santo	Iúna	C:C
BGM-2183	2014	Landrace	Brazil	Espírito Santo	Iúna	C:C
BGM-2184	2014	Landrace	Brazil	Espírito Santo	Iúna	C:C
BGM-2185	2014	Landrace	Brazil	Espírito Santo	Iúna	C:C
BGM-2186	2014	Landrace	Brazil	Espírito Santo	Iúna	C:C
BGM-2187	2014	Landrace	Brazil	Pernambuco	Petrolina	C:C
BGM-2188	2014	Landrace	Brazil	Pernambuco	Petrolina	C:C
BGM-2189	2014	Landrace	Brazil	Pernambuco	Petrolina	C:C
BGM-2191	2014	Landrace	Brazil	Pernambuco	Petrolina	C:C
BGM-2194	2014	Landrace	Brazil	Pernambuco	Petrolina	C:C
BGM-2195	2014	Landrace	Brazil	Pernambuco	Petrolina	C:C
BGM-2196	2014	Landrace	Brazil	Pernambuco	Petrolina	C:C
BGM-2198	2014	Landrace	Brazil	Pernambuco	Petrolina	C:C
BGM-2199	2014	Landrace	Brazil	Pernambuco	Petrolina	C:C
BGM-2200	2014	Landrace	Brazil	Pernambuco	Petrolina	C:C
BGM-2201	2014	Landrace	Brazil	Pernambuco	Petrolina	C:C
BGM-2202	2014	Landrace	Brazil	Pernambuco	Petrolina	C:C
BGM-2205	2014	Landrace	Brazil	Pernambuco	Petrolina	C:C
BGM-2206	2014	Landrace	Brazil	Pernambuco	Petrolina	C:C
BGM-2207	2014	Landrace	Brazil	Pernambuco	Petrolina	C:C
BGM-2208	2014	Landrace	Brazil	Pernambuco	Petrolina	C:C
BGM-2209	2014	Landrace	Brazil	Pernambuco	Petrolina	C:C
BGM-2210	2013	Landrace	Brazil	Pernambuco	Petrolina	C:C
BGM-2211	2014	Landrace	Brazil	Pernambuco	Petrolina	C:C
BGM-2212	2014	Landrace	Brazil	Pernambuco	Petrolina	C:C
BGM-2215	2014	Landrace	Brazil	Pernambuco	Petrolina	C:C
BGM-2216	2014	Landrace	Brazil	Pernambuco	Petrolina	C:C
BGM-2217	2014	Landrace	Brazil	Pernambuco	Petrolina	C:C
BGM-2218	2014	Landrace	Brazil	Pernambuco	Petrolina	C:C
BGM-2220	2014	Landrace	Brazil	Pernambuco	Petrolina	C:C
BGM-2221	2014	Landrace	Brazil	Pernambuco	Petrolina	C:C
BGM-2222	2014	Landrace	Brazil	Pernambuco	Petrolina	C:C
BGM-2224	2014	Landrace	Brazil	Pernambuco	Petrolina	C:C
BGM-2226	2014	Landrace	Brazil	Distrito Federal	Brasilia	C:C
BGM-2228	2014	Landrace	Brazil	Pernambuco	Petrolina	C:C
BGM-2230	2014	Landrace	Brazil	Pernambuco	Petrolina	C:C
BGM-2232	2013	Landrace	Brazil	Pernambuco	Petrolina	C:C
BGM-2233	2013	Landrace	Brazil	Pernambuco	Petrolina	C:C
BGM-2234	2014	Landrace	Brazil	Pernambuco	Petrolina	C:C
BGM-2235	2014	Landrace	Brazil	Paraná	Marechal Cândido Rondon	C:C
BGM-2236	2014	Landrace	Brazil	Pernambuco	Petrolina	C:C
BGM-2237	2014	Landrace	Brazil	Pernambuco	Petrolina	C:C
BGM-2238	2013	Landrace	Brazil	Pernambuco	Petrolina	C:C
BGM-2239	2014	Landrace	Brazil	Pernambuco	Petrolina	C:C
BGM-2241	2014	Landrace	Brazil	Pernambuco	Petrolina	C:C
BGM-2244	2014	Landrace	Brazil	Pernambuco	Petrolina	C:C
BGM-2245	2014	Landrace	Brazil	Pernambuco	Petrolina	?
BGM-2247	2014	Landrace	Brazil	Pernambuco	Petrolina	C:C
BGM-2248	2014	Landrace	Brazil	Pernambuco	Petrolina	C:C
BGM-2249	2014	Landrace	Brazil	Pernambuco	Petrolina	C:C
BGM-2252	2014	Landrace	Brazil	Pernambuco	Petrolina	?
BGM-2253	2014	Landrace	Brazil	Pernambuco	Petrolina	C:C
BGM-2255	2014	Landrace	Brazil	Pernambuco	Petrolina	C:C
BGM-2256	2014	Landrace	Brazil	Pernambuco	Petrolina	C:C
BGM-2257	2014	Landrace	Brazil	Pernambuco	Petrolina	?
BGM-2260	2014	Landrace	Brazil	Pernambuco	Petrolina	C:C
BGM-2261	2014	Landrace	Brazil	Pernambuco	Petrolina	C:C
BGM-2262	2014	Landrace	Brazil	Pernambuco	Petrolina	C:C
BGM-2265	2014	Landrace	Brazil	Pernambuco	Petrolina	C:C
BGM-2266	2014	Landrace	Brazil	Pernambuco	Petrolina	C:C
BGM-2267	2014	Landrace	Brazil	Pernambuco	Petrolina	C:C
BGM-2268	2014	Landrace	Brazil	Pernambuco	Petrolina	C:C
BGM-2270	2013	Landrace	Brazil	Pernambuco	Petrolina	C:C
BGM-2271	2013	Landrace	Brazil	Pernambuco	Petrolina	C:C
BGM-2273	2013	Landrace	Brazil	Pernambuco	Petrolina	C:C
BGM-2275	2013	Landrace	Brazil	Pernambuco	Petrolina	C:C
BGM-2276	2013	Landrace	Brazil	Pernambuco	Petrolina	C:C
BGM-2278	2013	Landrace	Brazil	Pernambuco	Petrolina	?
BGM-2279	2013	Landrace	Brazil	Pernambuco	Petrolina	C:C
BGM-2283	2014	Landrace	Brazil	Pernambuco	Petrolina	C:C
BGM-2284	2014	Landrace	Brazil	Pernambuco	Petrolina	C:C
BGM-2326	2017	Breeding line	Brazil	Bahia	Cruz das Almas	C:C
BGM-2328	2017	Breeding line	Brazil	Bahia	Cruz das Almas	C:C
BGM-2329	2017	Breeding line	Brazil	Bahia	Cruz das Almas	C:C
BGM-2330	2017	Breeding line	Brazil	Bahia	Cruz das Almas	C:C
BGM-2333	2017	Breeding line	Brazil	Bahia	Cruz das Almas	C:C
BGM-2334	2017	Breeding line	Brazil	Bahia	Cruz das Almas	C:C
BGM-2335	2017	Breeding line	Brazil	Bahia	Cruz das Almas	C:C
BGM-2336	2017	Breeding line	Brazil	Bahia	Cruz das Almas	C:C
BGM-2338	2017	Landrace	Brazil	Minas Gerais	Itumirim	C:C
BGM-2340	2017	Landrace	Brazil	Pernambuco	Petrolina (BR428)	C:C
BGM-2349	2017	Landrace	Brazil	Pernambuco	Petrolina (BR428)	C:C
BGM-2351	2017	Landrace	Brazil	Bahia	Valença	C:C
BRS-Aipim-Brasil	1996	Improved variety	Brazil	Bahia	Cruz das Almas	C:C
BRS-Amansa-Burro	1994	Improved variety	Brazil	Bahia	Cruz das Almas	C:C
BRS-Caipira	1996	Improved variety	Brazil	Bahia	Cruz das Almas	C:C
BRS-Dourada	1999	Improved variety	Brazil	Bahia	Cruz das Almas	C:C
BRS-Formosa	2002	Improved variety	Brazil	Bahia	Cruz das Almas	C:C
BRS-Gema-de-Ovo	2005	Improved variety	Brazil	Bahia	Cruz das Almas	C:C
BRS-Guaira	1991	Improved variety	Brazil	Bahia	Cruz das Almas	C:C
BRS-Kiriris	2001	Improved variety	Brazil	Bahia	Cruz das Almas	C:C
BRS-Mulatinha	1994	Improved variety	Brazil	Bahia	Cruz das Almas	C:C
BRS-Novo Horizonte	2016	Improved variety	Brazil	Bahia	Cruz das Almas	C:C
BRS-Poti-Branca	2007	Improved variety	Brazil	Bahia	Cruz das Almas	C:C
BRS-Rosada	2014	Improved variety	Brazil	Bahia	Cruz das Almas	C:C
BRS-Tapioqueira	1996	Improved variety	Brazil	Bahia	Cruz das Almas	C:C
BRS-Verdinha	1996	Improved variety	Brazil	Bahia	Cruz das Almas	C:C
Cigana	1972	Landrace	Brazil	Bahia	Amargosa	C:C
Cigana-Preta	2013	Landrace	Brazil	Pernambuco	Petrolina	C:C
Correntao	2017	Landrace	Brazil	Bahia	Laje	C:C
Corrente	2012	Landrace	Brazil	Bahia	Laje	C:C
Dimmy-22	2014	Landrace	Brazil	Espírito Santo	Iúna	C:C
Dona-Diva	2017	Landrace	Brazil	Pernambuco	Petrolina (BR428)	C:C
Equador-72	2008	Landrace	Colombia	Valle	Cali	C:C
Eucalipto	2012	Landrace	Brazil	Paraná	Marechal Cândido Rondon	C:C
Fecula-Branca	2008	Landrace	Brazil	Paraná	Marechal Cândido Rondon	C:C
Filha-Preta	2012	Landrace	Brazil	Paraná	Marechal Cândido Rondon	C:C
GCP001	2017	Breeding line	Brazil	Bahia	Cruz das Almas	C:C
GCP-09	2017	Breeding line	Brazil	Bahia	Cruz das Almas	C:C
GCP-128	2017	Breeding line	Brazil	Bahia	Cruz das Almas	C:C
GCP-190	2017	Breeding line	Brazil	Bahia	Cruz das Almas	C:C
GCP-43	2017	Breeding line	Brazil	Bahia	Cruz das Almas	C:C
GCP-46	2017	Breeding line	Brazil	Bahia	Cruz das Almas	C:C
GCP-95	2017	Breeding line	Brazil	Bahia	Cruz das Almas	C:C
Glaziovi-212-05	2006	Wild specie	Brazil	NA	Na	C:C
Guela-Jacu	2017	Landrace	Brazil	Pernambuco	Petrolina (BR428)	C:C
IAC-12	2012	Improved variety	Brazil	São Paulo	Campinas	C:C
IAC-14	2012	Improved variety	Brazil	São Paulo	Campinas	C:C
IAC-576	2012	Improved variety	Brazil	São Paulo	Campinas	C:C
IAC-90	2012	Improved variety	Brazil	São Paulo	Campinas	C:C
KU-50	2015	Improved variety	Brazil	Paraná	Marechal Cândido Rondon	C:C
Lagoao	2013	Landrace	Brazil	Pernambuco	Petrolina	C:C
Mane-Roque	2017	Landrace	Brazil	Pernambuco	Petrolina (BR428)	C:C
Mani-Branca	2012	Landrace	Brazil	Paraná	Marechal Cândido Rondon	C:C
Manzitil	2015	Landrace	Brazil	Pernambuco	Petrolina	C:C
Miambao	2015	Landrace	Brazil	Pernambuco	Petrolina	C:C
Nega-Maluca	2013	Landrace	Brazil	Pernambuco	Petrolina	C:C
Nuomi	2015	Landrace	Brazil	Pernambuco	Petrolina	C:C
Olho-Junto	2012	Landrace	Brazil	Paraná	Marechal Cândido Rondon	C:C
Olho-Junto-BR	2012	Landrace	Brazil	Paraná	Marechal Cândido Rondon	C:C
Ouro-pao	2013	Landrace	Brazil	Pernambuco	Petrolina	C:C
Pioneira	2012	Improved variety	Brazil	Paraná	Marechal Cândido Rondon	C:C
Platina	1965	Landrace	Brazil	Bahia	Cruz das Almas	C:C
Recife	2001	Landrace	Brazil	Pernambuco	Bebedouro (BR428)	C:C
Sacai	2013	Landrace	Brazil	Pernambuco	Petrolina	C:C
Salangor	2013	Landrace	Brazil	Pernambuco	Petrolina	C:C
SC-08	2017	Landrace	Brazil	Bahia	Cruz das Almas	C:C
SC-09	2017	Landrace	Brazil	Bahia	Cruz das Almas	C:C
SC-124	2017	Landrace	Brazil	Bahia	Cruz das Almas	C:C
SE-1	2017	Landrace	Brazil	Bahia	Cruz das Almas	C:C
SE-2	2017	Landrace	Brazil	Bahia	Cruz das Almas	C:C
SE-3	2017	Landrace	Brazil	Bahia	Cruz das Almas	C:C
Secundina	1989	Landrace	Brazil	NA	Não Informado	C:C
SI-Rosa	2017	Landrace	Brazil	Bahia	Cruz das Almas	C:C
Tailandia	2011	Improved variety	Brazil	Paraná	Marechal Cândido Rondon	C:C
TME-14	2013	Improved variety	Brazil	Pernambuco	Petrolina	C:C
Valencia	2014	Landrace	Brazil	Pernambuco	Petrolina	C:C
Vassoura-Preta	1999	Landrace	Brazil	Bahia	Santo Antônio de Jesus	C:C
